# Supplementary material for: 2-Methyl-N-(4-methyl­phen­yl)benzamide
Source: Acta Crystallogr Sect E Struct Rep Online. 2008 Jul 16;64(Pt 8):o1494. doi: 10.1107/S1600536808021235 (PMC2962118; doi:10.1107/S1600536808021235)
Supplement: Supplementary file 2 [file e-64-o1494-Isup2.hkl]

#
# h,k,l, Fc-squared, Fo-squared, sigma(Fo-squared) and status flag
#
data_I
_shelx_title ' B76 in C2/c'
_shelx_refln_list_code          4
_shelx_F_calc_maximum      235.52
_exptl_crystal_F_000       960.00
_reflns_d_resolution_high  0.8150
 
loop_
 _symmetry_equiv_pos_as_xyz
 'x, y, z'
 '-x, y, -z+1/2'
 'x+1/2, y+1/2, z'
 '-x+1/2, y+1/2, -z+1/2'
 '-x, -y, -z'
 'x, -y, z-1/2'
 '-x+1/2, -y+1/2, -z'
 'x+1/2, -y+1/2, z-1/2'
 
_cell_length_a    40.6634
_cell_length_b     7.1770
_cell_length_c     8.9418
_cell_angle_alpha  90.000
_cell_angle_beta   96.173
_cell_angle_gamma  90.000
 
_shelx_F_squared_multiplier     1.000
 
loop_
 _refln_index_h
 _refln_index_k
 _refln_index_l
 _refln_F_squared_calc
 _refln_F_squared_meas
 _refln_F_squared_sigma
 _refln_observed_status
  12   0   0    12852.38    12526.25     47.24 o
  14   0   0     8024.66     8209.87     41.72 o
  16   0   0      250.57      305.55      8.32 o
  18   0   0      617.39      564.22     10.82 o
  20   0   0      230.49      239.29      8.35 o
  22   0   0      423.18      400.50     10.37 o
  24   0   0     1542.01     1592.82     15.04 o
  26   0   0      729.13      651.94     12.00 o
  28   0   0      454.43      447.97      9.38 o
  30   0   0       48.74       64.05      7.90 o
  32   0   0       42.02       42.09      8.49 o
  34   0   0      170.74      154.93     11.57 o
  36   0   0      185.75      167.87     13.46 o
  38   0   0       15.38       37.31     18.30 o
  40   0   0       42.57       76.08     19.80 o
  42   0   0      579.32      675.23     25.88 o
  44   0   0      210.32      290.96     24.18 o
  46   0   0        2.32       16.25     23.35 o
  48   0   0      129.25      147.76     21.68 o
  11   1   0     1550.80     1493.02     12.62 o
  13   1   0     5863.69     5719.61     32.20 o
  15   1   0     1597.14     1638.34     11.83 o
  17   1   0     2217.54     2224.50     19.10 o
  19   1   0       98.52      110.88      5.12 o
  21   1   0      503.46      509.59      8.14 o
  23   1   0       71.75       56.66      4.70 o
  25   1   0        1.60        7.68      4.53 o
  27   1   0      107.04      109.67      5.62 o
  29   1   0       38.22       40.32      5.73 o
  31   1   0       10.37       17.77      5.57 o
  33   1   0      133.88      113.59      7.65 o
  35   1   0        6.34        9.46      6.40 o
  37   1   0       21.26       28.69      7.24 o
  39   1   0       70.58       80.34      8.51 o
  41   1   0       22.94       26.51     10.58 o
  43   1   0        3.99       11.64     11.31 o
  45   1   0       74.35       94.92     12.49 o
  47   1   0        0.00       13.86     13.18 o
  49   1   0       38.07       31.08     16.51 o
   0   2   0      452.42      460.62      9.07 o
   2   2   0     3419.33     3521.63     17.78 o
   4   2   0      244.26      278.21      5.94 o
   6   2   0      725.92      637.49      7.54 o
   8   2   0      255.81      236.57      6.42 o
  10   2   0     1322.21     1431.54     10.75 o
  12   2   0       57.89       57.42      4.48 o
  14   2   0       74.25       92.48      5.29 o
  16   2   0     3066.10     3381.32     17.30 o
  18   2   0       18.40       26.32      4.49 o
  20   2   0     4074.09     4375.16     21.59 o
  22   2   0     2265.41     2328.80     16.38 o
  24   2   0        0.41        7.25      4.79 o
  26   2   0        1.13        2.10      5.44 o
  28   2   0      273.98      285.48      8.05 o
  30   2   0       63.83       57.72      5.87 o
  32   2   0      440.45      428.06      9.99 o
  34   2   0      102.79      117.24      7.28 o
  36   2   0        5.61        9.05      7.57 o
  38   2   0       26.31       33.33      8.11 o
  40   2   0       14.04        6.94     10.65 o
  42   2   0        0.55        2.94     11.25 o
  44   2   0       43.12       51.00     12.39 o
  46   2   0       21.99       36.04     12.67 o
  48   2   0        0.99        9.08     14.76 o
   1   3   0      151.14      145.79      5.31 o
   3   3   0      364.79      337.36      6.75 o
   5   3   0       24.20       28.63      4.46 o
   7   3   0     2246.97     2429.26     16.73 o
   9   3   0       77.72       77.26      4.97 o
  11   3   0      224.94      240.67      6.82 o
  13   3   0       17.50       19.78      4.98 o
  15   3   0        9.55       15.07      3.84 o
  17   3   0     1654.40     1749.30     15.46 o
  19   3   0       80.31       72.61      5.99 o
  21   3   0       62.41       57.97      6.12 o
  23   3   0      143.62      133.35      6.94 o
  25   3   0       74.49       76.04      5.78 o
  27   3   0        0.50        0.88      3.55 o
  29   3   0      968.65      923.34     16.45 o
  31   3   0      194.40      200.78      9.37 o
  33   3   0      140.88      145.80      9.89 o
  35   3   0      382.73      389.76     12.92 o
  37   3   0       34.13       39.68     10.03 o
  39   3   0        6.65       18.58     10.08 o
  41   3   0        0.31        6.95     11.97 o
  43   3   0       15.22        1.94     12.98 o
  45   3   0       20.55       28.67     13.22 o
   0   4   0     1896.26     2113.12     24.50 o
   2   4   0       23.69        8.91      5.11 o
   4   4   0      712.66      803.93     10.66 o
   6   4   0      129.32      144.97      5.98 o
   8   4   0        3.99        8.85      4.34 o
  10   4   0       15.28       15.14      4.72 o
  12   4   0      197.90      176.35      6.85 o
  14   4   0      360.33      376.14      8.46 o
  16   4   0        8.38       16.57      5.76 o
  18   4   0      529.31      545.82     10.64 o
  20   4   0       86.55       91.51      8.29 o
  22   4   0      914.15      930.43     22.19 o
  24   4   0      107.62      106.69     10.10 o
  26   4   0      873.28      927.70     18.87 o
  28   4   0       46.05       30.47      7.62 o
  30   4   0      496.49      479.60     13.08 o
  32   4   0       14.54        7.60     11.55 o
  34   4   0        1.37        6.79     10.76 o
  36   4   0       34.09       36.59     10.98 o
  38   4   0        0.02       -0.23     11.19 o
  40   4   0        0.03       11.47     12.99 o
  42   4   0        1.18       11.07     14.44 o
  44   4   0       24.40       14.01     15.76 o
   1   5   0        1.80        5.66      5.48 o
   3   5   0       26.03       34.15      6.04 o
   5   5   0        0.77       -0.44      5.87 o
   7   5   0     1230.51     1214.17     15.49 o
   9   5   0      135.97      147.85      7.59 o
  11   5   0        9.50       14.92      6.15 o
  13   5   0      237.69      236.45      9.15 o
  15   5   0     2248.84     2296.07     24.37 o
  17   5   0      371.77      344.95     12.44 o
  19   5   0       46.85       62.24      7.59 o
  21   5   0      248.49      239.32      9.53 o
  23   5   0      159.30      174.14      9.69 o
  25   5   0        1.23       20.20     10.01 o
  27   5   0      653.26      693.63     20.55 o
  29   5   0       69.78       71.14     12.41 o
  31   5   0        2.69        2.58     11.74 o
  33   5   0        8.16        8.56     12.07 o
  35   5   0       37.12       37.86     12.70 o
  37   5   0       14.46       18.26     11.84 o
  39   5   0        2.94        8.40     14.16 o
   0   6   0        1.50        2.22      9.18 o
   2   6   0       16.47       20.98      6.56 o
   4   6   0      145.99      159.81      9.26 o
   6   6   0       32.87       37.23      8.33 o
   8   6   0      542.59      552.08     12.48 o
  10   6   0      100.20       89.29      8.38 o
  12   6   0        7.18        9.08      3.08 o
  14   6   0       95.18       95.07     10.08 o
  16   6   0      159.18      140.72     11.28 o
  18   6   0        0.14        7.85      9.89 o
  20   6   0       13.92        4.19     10.36 o
  22   6   0       48.08       46.63     10.92 o
  24   6   0       19.92       11.89     10.65 o
  26   6   0        5.35       20.82     12.09 o
  28   6   0       41.00       42.32     12.77 o
  30   6   0       96.05       86.66     15.16 o
  32   6   0      120.67      121.15     16.07 o
  34   6   0        2.49       11.83     16.40 o
  36   6   0        2.48        6.98     16.98 o
   1   7   0       18.62       30.71      8.98 o
   3   7   0       28.62       23.01      9.85 o
   5   7   0        6.62       25.31      9.49 o
   7   7   0      122.93      105.76     11.04 o
   9   7   0        4.26       16.50      9.82 o
  11   7   0       23.28       35.46      9.55 o
  13   7   0       12.30       31.02      9.53 o
  15   7   0        2.06        7.24     10.41 o
  17   7   0        0.05        7.94     10.79 o
  19   7   0        2.42       -6.00     11.56 o
  21   7   0       23.02       23.53     12.52 o
  23   7   0        7.99       19.83     12.91 o
  25   7   0       24.67       24.48     14.08 o
  27   7   0       70.61       59.65     14.79 o
  29   7   0        0.29       14.35     16.70 o
   0   8   0      113.71      140.09     20.81 o
   2   8   0       36.78       31.97     13.29 o
   4   8   0        3.23       21.18     11.85 o
   6   8   0        7.61        8.89     12.42 o
   8   8   0      106.17       91.29     14.23 o
  10   8   0        0.67        6.85     13.24 o
  12   8   0       16.12       18.47     13.53 o
  14   8   0       21.25       10.16     15.20 o
  16   8   0       13.01       34.19     13.84 o
  18   8   0        1.92        4.04     15.72 o
  20   8   0        4.38       29.55     18.09 o
 -49   1   1        0.16        2.36     15.56 o
 -47   1   1        5.62      -10.23     14.02 o
 -45   1   1        3.10        6.84     11.99 o
 -43   1   1      222.52      251.59     14.53 o
 -41   1   1      142.71      169.01     11.47 o
 -39   1   1       16.59       27.18      9.04 o
 -37   1   1      801.04      792.10     16.92 o
 -35   1   1        0.81       10.74      7.24 o
 -33   1   1        1.78        0.20      6.39 o
 -31   1   1      135.92      148.98      7.46 o
 -29   1   1      184.42      168.15      6.73 o
 -27   1   1       86.02       98.86      5.67 o
 -25   1   1       82.13       91.05      5.17 o
 -23   1   1      167.65      194.15      5.78 o
 -21   1   1     3433.36     3780.89     18.58 o
 -19   1   1      145.64      144.21      5.36 o
 -17   1   1      506.74      519.69      7.47 o
 -15   1   1     2862.82     2966.00     15.43 o
 -13   1   1      635.96      630.13      7.74 o
 -11   1   1       39.77       31.75      3.68 o
  -9   1   1      922.76      910.19      7.67 o
   9   1   1     1216.96     1220.57     10.33 o
  11   1   1    11133.91    10790.35     32.33 o
  13   1   1       55.99       44.96      3.78 o
  15   1   1     3823.20     3775.62     16.94 o
  17   1   1     5160.41     5399.64     21.55 o
  19   1   1      211.15      186.68      5.11 o
  21   1   1        9.24        6.33      3.31 o
  23   1   1      536.92      611.86      8.47 o
  25   1   1       16.65       29.85      3.99 o
  27   1   1      221.84      223.05      6.11 o
  29   1   1      554.87      593.91     14.40 o
  31   1   1       41.16       34.51      4.80 o
  33   1   1       79.16       79.29      5.76 o
  35   1   1       10.99       11.26      5.68 o
  37   1   1      248.61      239.06      9.67 o
  39   1   1       69.74       79.72      9.84 o
  41   1   1       99.08      114.53     12.26 o
  43   1   1       10.41       19.86     11.21 o
  45   1   1       13.24       15.15     12.27 o
  47   1   1       43.61       42.70     13.45 o
 -48   2   1        4.60        6.94     13.81 o
 -46   2   1        0.12       15.49     12.37 o
 -44   2   1        6.97       11.86     11.96 o
 -42   2   1       10.05       10.08     10.40 o
 -40   2   1       27.50       36.29      9.16 o
 -38   2   1       65.69       44.77      8.95 o
 -36   2   1       23.62       31.49      8.04 o
 -34   2   1      367.77      379.96     12.26 o
 -32   2   1      921.30      954.59     14.06 o
 -30   2   1        3.65       11.95      6.02 o
 -28   2   1      159.94      148.01      7.17 o
 -26   2   1     1354.74     1371.82     15.82 o
 -24   2   1      110.20      114.06      6.01 o
 -22   2   1       21.34       24.74      4.87 o
 -20   2   1     1019.87     1017.00     10.72 o
 -18   2   1       35.37       25.30      5.22 o
 -16   2   1       22.70        5.35      4.27 o
 -14   2   1     7183.27     8072.48     46.24 o
 -12   2   1     1125.42     1110.74     10.02 o
 -10   2   1       44.24       24.97      3.79 o
  -8   2   1      979.37      889.11      8.78 o
  -6   2   1     6287.84     6381.69     32.86 o
  -4   2   1       39.47       42.16      3.81 o
  -2   2   1    24053.08    24381.60     78.45 o
   0   2   1    14601.57    14675.77     52.62 o
   2   2   1     1066.96      970.82      7.35 o
   4   2   1     5699.59     5951.90     35.47 o
   6   2   1     1102.48     1088.63     10.31 o
   8   2   1     2798.45     2963.80     15.29 o
  10   2   1      187.17      176.91      5.14 o
  12   2   1     5569.88     5432.65     30.44 o
  14   2   1       38.59       36.36      4.22 o
  16   2   1      286.98      261.25      5.62 o
  18   2   1        3.19        0.82      3.50 o
  20   2   1      191.98      186.75      4.80 o
  22   2   1      110.30      118.14      4.55 o
  24   2   1     1250.50     1161.49     14.28 o
  26   2   1        4.91        4.41      3.96 o
  28   2   1       62.55       65.33      4.74 o
  30   2   1       21.35       18.18      4.22 o
  32   2   1       38.86       38.98      4.66 o
  34   2   1       18.06       21.93      5.01 o
  36   2   1      153.88      143.72     10.01 o
  38   2   1       19.45       30.49     10.23 o
  40   2   1       57.04       58.45     11.25 o
  42   2   1       80.70       89.22     12.17 o
  44   2   1       35.20       44.74     12.62 o
  46   2   1        9.04       24.86     13.49 o
 -45   3   1        4.73        8.12     13.96 o
 -43   3   1        5.37       -1.15     11.73 o
 -41   3   1      153.86      184.86     13.32 o
 -39   3   1      153.12      160.77     12.52 o
 -37   3   1       13.53       22.33      8.95 o
 -35   3   1       88.72       93.05      9.21 o
 -33   3   1        2.32        4.47      8.26 o
 -31   3   1      516.64      488.18     12.18 o
 -29   3   1      210.95      205.40      9.25 o
 -27   3   1      263.08      247.10     10.13 o
 -25   3   1      483.81      480.51     12.03 o
 -23   3   1      759.48      692.77     12.16 o
 -21   3   1      264.31      277.04      7.81 o
 -19   3   1      613.82      615.53     10.34 o
 -17   3   1      585.59      603.54      8.64 o
 -15   3   1      399.47      403.92      6.21 o
 -13   3   1     1626.52     1769.65     13.97 o
 -11   3   1      253.51      206.31      6.36 o
  -9   3   1     6181.37     6541.59     37.54 o
  -7   3   1      422.20      467.03      8.29 o
  -5   3   1       26.69       18.86      3.79 o
  -3   3   1      381.65      393.38      6.00 o
  -1   3   1      653.33      727.90      8.63 o
   1   3   1     1915.77     2012.61     14.84 o
   3   3   1       76.87       61.36      4.04 o
   5   3   1      777.87      831.70      8.44 o
   7   3   1     3705.93     3955.07     22.29 o
   9   3   1      145.09      133.94      5.76 o
  11   3   1     2010.93     1962.30     13.50 o
  13   3   1       40.74       34.53      4.29 o
  15   3   1        3.94        1.14      4.12 o
  17   3   1      538.74      546.91      8.82 o
  19   3   1        7.27        8.02      4.80 o
  21   3   1      227.45      239.31      7.78 o
  23   3   1      122.18      103.73      6.76 o
  25   3   1      107.08       95.35      6.75 o
  27   3   1      250.86      240.17      7.59 o
  29   3   1      120.71      111.07      6.14 o
  31   3   1       14.37       12.68      8.62 o
  33   3   1       19.00       22.69     10.16 o
  35   3   1      125.93      134.56     12.49 o
  37   3   1       81.29       77.01     13.19 o
  39   3   1        0.35        6.64     13.20 o
  41   3   1       73.46       90.24     13.13 o
  43   3   1       10.94       -5.23     13.63 o
  45   3   1        1.50        1.65     15.09 o
 -44   4   1       16.30       18.90     15.29 o
 -42   4   1        3.50       12.53     12.72 o
 -40   4   1        6.48       19.31     11.62 o
 -38   4   1        0.40       13.74     10.60 o
 -36   4   1       45.72       39.74     10.05 o
 -34   4   1        0.38        8.20      8.98 o
 -32   4   1        4.85        8.75      9.10 o
 -30   4   1      133.64      129.64     10.40 o
 -28   4   1       95.10      106.64      9.60 o
 -26   4   1       17.29       11.66      7.53 o
 -24   4   1       59.75       49.32      8.12 o
 -22   4   1        0.42        1.82      7.96 o
 -20   4   1       40.09       45.23      6.93 o
 -18   4   1      744.81      764.90     10.30 o
 -16   4   1        8.76       11.13      6.05 o
 -14   4   1      260.39      284.66      9.12 o
 -12   4   1     1175.26     1271.20     14.72 o
 -10   4   1        2.97        6.53      5.30 o
  -8   4   1      480.45      519.35      7.71 o
  -6   4   1      253.40      250.54      5.21 o
  -4   4   1       19.59       25.87      2.79 o
  -2   4   1       34.83       43.42      4.75 o
   0   4   1      332.31      344.85      6.97 o
   2   4   1      549.59      541.09      9.82 o
   4   4   1      293.06      299.79      9.82 o
   6   4   1      790.94      787.83      8.19 o
   8   4   1      919.00      973.73     13.12 o
  10   4   1      699.41      732.79     10.04 o
  12   4   1     1112.69     1127.14     12.48 o
  14   4   1      620.15      616.44      8.95 o
  16   4   1        7.59        9.17      5.14 o
  18   4   1        0.29       -1.67      5.13 o
  20   4   1      204.41      198.64      7.82 o
  22   4   1        0.16        2.74      5.39 o
  24   4   1     1540.40     1552.45     19.71 o
  26   4   1      219.08      217.15      9.16 o
  28   4   1      257.90      266.99     12.07 o
  30   4   1      519.30      502.65     13.68 o
  32   4   1      266.60      303.08     14.73 o
  34   4   1        7.61        9.69     10.15 o
  36   4   1        0.08        1.12     11.25 o
  38   4   1       14.63       18.41     13.65 o
  40   4   1        0.49        0.37     13.43 o
  42   4   1        0.25        0.21     14.74 o
 -41   5   1        1.59       12.79     14.02 o
 -39   5   1        1.59       -3.32     13.46 o
 -37   5   1        6.38        6.00     12.50 o
 -35   5   1       15.88       30.44     11.72 o
 -33   5   1        3.64       11.64     10.85 o
 -31   5   1        0.74        4.35     10.47 o
 -29   5   1        9.03       24.01     12.27 o
 -27   5   1       89.59      101.15     13.68 o
 -25   5   1      177.33      207.40     14.86 o
 -23   5   1        2.28        3.79      9.73 o
 -21   5   1      426.56      419.05      9.12 o
 -19   5   1      147.55      161.90     11.10 o
 -17   5   1      610.59      577.93     16.26 o
 -15   5   1      666.61      684.82     16.86 o
 -13   5   1        0.57       10.22      7.77 o
 -11   5   1      693.76      655.10     10.85 o
  -9   5   1       69.30       61.77      4.43 o
  -7   5   1       64.67       57.15      6.03 o
  -5   5   1      263.56      234.58      7.13 o
  -3   5   1        1.79        5.15      5.03 o
  -1   5   1      273.02      295.41      8.00 o
   1   5   1       27.53       35.06      5.29 o
   3   5   1      110.31      128.43      7.48 o
   5   5   1        3.13       -0.78      7.12 o
   7   5   1      105.93       95.42      6.81 o
   9   5   1        2.29        2.46      3.97 o
  11   5   1      385.16      390.62     10.70 o
  13   5   1       16.79       15.69      5.67 o
  15   5   1      747.62      788.17     12.47 o
  17   5   1      207.97      210.05      8.30 o
  19   5   1       76.18       94.33      7.17 o
  21   5   1      148.11      161.01      7.90 o
  23   5   1       23.88       19.99      9.90 o
  25   5   1        8.74        7.35     10.41 o
  27   5   1      120.52      119.51     13.38 o
  29   5   1       57.89       66.83     12.07 o
  31   5   1      100.96      104.36     12.56 o
  33   5   1       37.22       48.08     11.82 o
  35   5   1        0.19        7.89     12.57 o
  37   5   1        4.47       15.31     15.17 o
  39   5   1        0.31       -0.93     16.36 o
 -36   6   1       13.90       26.46     15.88 o
 -34   6   1        0.10       -5.19     14.97 o
 -32   6   1       23.91       19.73     13.72 o
 -30   6   1       20.76       22.03     13.84 o
 -28   6   1       31.10       28.53     13.62 o
 -26   6   1        1.83       14.76     13.37 o
 -24   6   1       57.49       53.15     12.70 o
 -22   6   1      136.47      132.41     13.02 o
 -20   6   1        4.65       -3.10     11.20 o
 -18   6   1       36.45       41.32     10.47 o
 -16   6   1       16.93       17.12      6.88 o
 -14   6   1      156.43      162.28      7.45 o
 -12   6   1       55.61       39.42      4.47 o
 -10   6   1     1229.16     1261.03     18.38 o
  -8   6   1      149.89      154.05      9.76 o
  -6   6   1      130.39      126.69      8.33 o
  -4   6   1        5.70        8.38      6.29 o
  -2   6   1       11.03       19.11      6.60 o
   0   6   1       58.65       49.86      6.79 o
   2   6   1       23.99       25.02      7.72 o
   4   6   1        3.93        4.77      7.38 o
   6   6   1       41.45       38.45      7.94 o
   8   6   1        6.65        9.11      9.07 o
  10   6   1      667.10      723.38     17.25 o
  12   6   1      113.59       96.77      7.59 o
  14   6   1      319.42      309.81     11.07 o
  16   6   1        3.73        9.73      9.12 o
  18   6   1        0.14       -0.86     10.25 o
  20   6   1        0.16       -3.03     10.31 o
  22   6   1       13.60       13.79     10.33 o
  24   6   1      248.95      250.54     13.78 o
  26   6   1       44.90       53.05     13.34 o
  28   6   1       19.01        9.78     11.73 o
  30   6   1      177.20      188.71     15.38 o
  32   6   1       93.47      102.77     13.83 o
  34   6   1       52.87       60.54     14.57 o
 -29   7   1       44.05       71.20     15.75 o
 -27   7   1       11.60       14.27     13.57 o
 -25   7   1       21.78       31.65     12.49 o
 -23   7   1       50.81       50.82     12.57 o
 -21   7   1       12.80       18.14     12.44 o
 -19   7   1      106.67      104.03     12.55 o
 -17   7   1        2.03       20.66     11.28 o
 -15   7   1      109.45      112.29     11.54 o
 -13   7   1       28.77       44.24     11.06 o
 -11   7   1       14.68       20.35      9.83 o
  -9   7   1      186.61      186.27     12.23 o
  -7   7   1       30.45       43.85      9.40 o
  -5   7   1      326.51      350.25     13.68 o
  -3   7   1       35.55       44.28      9.26 o
  -1   7   1       17.27       20.29      9.94 o
   1   7   1       11.71       14.49     10.20 o
   3   7   1        1.31        3.68     10.19 o
   5   7   1       88.17       93.79     11.39 o
   7   7   1       25.68       19.15      8.99 o
   9   7   1        6.77       16.02      8.45 o
  11   7   1        5.02       24.39      9.35 o
  13   7   1       11.22       21.00      9.27 o
  15   7   1        4.13        3.40     10.56 o
  17   7   1        1.15       10.23     10.86 o
  19   7   1        7.27       -1.80     11.95 o
  21   7   1        0.13       11.55     12.35 o
  23   7   1        0.09        9.29     14.90 o
  25   7   1        0.96       -1.24     15.68 o
  27   7   1        1.55       -4.35     17.82 o
  29   7   1        0.41       -9.47     15.88 o
 -20   8   1        5.51        1.15     17.56 o
 -18   8   1        3.08       13.25     16.60 o
 -16   8   1        1.20        3.51     15.14 o
 -14   8   1        3.04       17.13     14.61 o
 -12   8   1       11.42        9.45     14.21 o
 -10   8   1        1.38       11.85     12.98 o
  -8   8   1       65.32       67.87     13.92 o
  -6   8   1       31.61       42.05     13.84 o
  -4   8   1      113.89      143.45     15.82 o
  -2   8   1      149.97      167.57     15.41 o
   0   8   1        3.14        1.28     13.43 o
   2   8   1       16.59       11.25     13.38 o
   4   8   1       12.92       20.57     13.09 o
   6   8   1        1.30       -2.94     10.83 o
   8   8   1        0.17        5.72     10.98 o
  10   8   1       29.66       45.13     11.36 o
  12   8   1        3.87       11.44     12.55 o
  14   8   1        1.68        8.31     11.91 o
  16   8   1       13.91       35.95     13.05 o
  18   8   1        9.38        9.84     15.46 o
 -48   0   2       46.95       75.27     20.50 o
 -46   0   2       16.34       16.90     15.64 o
 -44   0   2      177.94      199.56     19.66 o
 -42   0   2      361.61      330.79     22.19 o
 -40   0   2       54.00       55.73     21.14 o
 -38   0   2      488.68      552.18     28.85 o
 -36   0   2      604.50      659.17     31.59 o
 -34   0   2     2244.46     2368.29     40.40 o
 -32   0   2     1493.73     1587.01     28.48 o
 -30   0   2      737.18      770.95     14.68 o
 -28   0   2     1002.99     1060.33     17.01 o
 -26   0   2      423.93      329.24     10.16 o
 -24   0   2      543.32      570.74     14.29 o
 -22   0   2       44.00       44.30      5.19 o
 -20   0   2     1146.41     1090.61     17.44 o
 -18   0   2      688.93      673.10     13.29 o
 -16   0   2     1863.73     1908.55     18.04 o
 -14   0   2     3232.43     3195.66     18.14 o
 -12   0   2      251.94      209.84      6.82 o
 -10   0   2     5224.88     5391.26     27.00 o
  -8   0   2     5910.80     5547.12     28.74 o
   6   0   2    55471.45    53294.78    305.86 o
   8   0   2    12579.96    12714.33     53.16 o
  10   0   2       25.80       14.09      4.05 o
  12   0   2     1476.93     1391.04     11.74 o
  14   0   2     4747.50     4886.43     22.43 o
  16   0   2       31.31       23.64      4.71 o
  18   0   2     1863.35     1979.17     16.91 o
  20   0   2      938.81     1153.27     17.22 o
  22   0   2      222.45      188.65      9.56 o
  24   0   2      849.90      808.73     15.26 o
  26   0   2       30.68       30.61      6.98 o
  28   0   2       19.89       19.27      7.00 o
  30   0   2      144.89      121.93      8.73 o
  32   0   2       41.91       22.21      7.37 o
  34   0   2        5.34       23.12      7.95 o
  36   0   2      212.84      243.08     14.48 o
  38   0   2      113.47      107.34     12.42 o
  40   0   2      148.46      127.96     13.67 o
  42   0   2      234.76      252.62     16.13 o
  44   0   2       63.73       80.83     20.16 o
  46   0   2       45.17       56.15     20.52 o
 -49   1   2        0.00        2.71     15.88 o
 -47   1   2        0.55      -14.02     14.90 o
 -45   1   2       13.19       17.02     12.03 o
 -43   1   2        0.57        5.06     11.43 o
 -41   1   2        5.53        7.46     10.29 o
 -39   1   2       80.96       73.39      8.65 o
 -37   1   2      124.23      132.86      8.95 o
 -35   1   2      192.91      238.62      9.44 o
 -33   1   2       28.65       15.46      6.06 o
 -31   1   2        1.10        8.26      6.01 o
 -29   1   2     1947.64     1949.37     17.12 o
 -27   1   2        0.60        6.58      4.91 o
 -25   1   2      279.13      280.69      7.08 o
 -23   1   2      600.22      582.36      8.79 o
 -21   1   2       25.03       21.04      3.97 o
 -19   1   2       25.48       41.74      4.15 o
 -17   1   2     1922.63     1951.66     11.69 o
 -15   1   2     5513.24     5447.25     29.55 o
 -13   1   2     1114.62     1037.18      8.36 o
 -11   1   2     3789.93     3867.84     19.35 o
  -9   1   2       44.53       47.47      3.33 o
  -7   1   2     8439.16     8425.24     27.30 o
  -5   1   2     7850.23     7453.18     35.39 o
  -3   1   2     4640.31     4814.02     26.99 o
  -1   1   2     9376.89     9193.69     20.97 o
   1   1   2     9960.81    10029.83     36.22 o
   3   1   2     6204.94     6413.68     23.39 o
   5   1   2     8662.51     8117.58     26.02 o
   7   1   2     6678.48     6524.03     23.56 o
   9   1   2       76.40       66.58      3.20 o
  11   1   2      393.90      309.16      5.24 o
  13   1   2     2314.84     2179.48     11.38 o
  15   1   2     4449.95     4684.82     22.00 o
  17   1   2     1273.27     1247.63     10.60 o
  19   1   2       18.93       21.14      3.92 o
  21   1   2       81.64      100.95      4.80 o
  23   1   2       11.06       12.50      3.75 o
  25   1   2       12.81        6.26      3.88 o
  27   1   2        1.47       -1.09      3.83 o
  29   1   2      374.15      342.87     10.58 o
  31   1   2       44.88       35.88      4.73 o
  33   1   2       43.73       64.79      8.18 o
  35   1   2       13.79       17.36      7.43 o
  37   1   2       23.31       21.59      8.62 o
  39   1   2        4.12       12.02      9.16 o
  41   1   2       34.57       44.36     11.23 o
  43   1   2        5.76        4.76     11.39 o
  45   1   2        1.92       16.90     11.45 o
  47   1   2        0.13        0.51     14.90 o
 -48   2   2        1.71        9.66     16.58 o
 -46   2   2       20.28       17.44     13.39 o
 -44   2   2        0.25       -2.17     12.12 o
 -42   2   2        2.62        5.37      9.50 o
 -40   2   2       12.14       17.21      8.90 o
 -38   2   2        3.83        4.87      8.43 o
 -36   2   2      227.18      221.42     11.27 o
 -34   2   2      179.65      154.25      9.96 o
 -32   2   2       27.28       29.52      7.42 o
 -30   2   2      269.31      243.95      9.34 o
 -28   2   2       57.98       62.08      6.45 o
 -26   2   2        0.44        3.84      4.90 o
 -24   2   2       85.85       83.49      4.47 o
 -22   2   2       38.66       36.82      4.66 o
 -20   2   2       75.67       76.25      5.10 o
 -18   2   2      307.65      263.28      6.75 o
 -16   2   2     6658.81     7319.95     30.40 o
 -14   2   2     9782.20    10949.54     47.60 o
 -12   2   2      843.87      924.21      8.17 o
 -10   2   2     4144.76     4391.68     17.19 o
  -8   2   2     1701.27     1726.87      9.06 o
  -6   2   2       45.40       33.85      3.42 o
  -4   2   2     6694.14     6886.62     20.09 o
  -2   2   2     7729.19     8073.20     32.81 o
   0   2   2       96.15      101.90      3.86 o
   2   2   2      849.41      859.82      7.28 o
   4   2   2       35.26       42.69      3.32 o
   6   2   2     6171.24     6575.60     33.97 o
   8   2   2     1057.63     1128.81     10.44 o
  10   2   2      480.67      483.58      7.34 o
  12   2   2       82.52       91.41      4.65 o
  14   2   2     1460.54     1437.66     13.68 o
  16   2   2       82.98       99.60      5.23 o
  18   2   2      555.15      613.77      9.79 o
  20   2   2      912.13      861.05     12.00 o
  22   2   2      153.70      144.92      5.95 o
  24   2   2       21.24       12.75      3.07 o
  26   2   2      398.34      426.24      8.80 o
  28   2   2      662.05      674.24     11.62 o
  30   2   2       21.80       23.98      4.35 o
  32   2   2       32.22       43.49      5.95 o
  34   2   2        0.09        4.49      7.92 o
  36   2   2        0.35        0.93      8.49 o
  38   2   2        0.47        2.50     10.08 o
  40   2   2       20.47       22.73     11.03 o
  42   2   2        3.19       -5.18     11.96 o
  44   2   2        4.27        2.49     13.70 o
  46   2   2        0.00        5.97     14.89 o
 -45   3   2        0.06       13.61     13.54 o
 -43   3   2        0.70       15.58     11.46 o
 -41   3   2       10.57       24.68      9.96 o
 -39   3   2        2.83        2.06      9.11 o
 -37   3   2        0.37        3.08      8.65 o
 -35   3   2        1.67        8.85      8.54 o
 -33   3   2        1.00        5.15      8.26 o
 -31   3   2      247.38      210.16     10.76 o
 -29   3   2        4.97       10.98      7.64 o
 -27   3   2       73.70       76.74      6.26 o
 -25   3   2        6.65        2.45      5.35 o
 -23   3   2       11.91       20.85      5.23 o
 -21   3   2      284.79      324.37      7.88 o
 -19   3   2      252.16      313.97      7.50 o
 -17   3   2      309.70      335.01      6.36 o
 -15   3   2        4.43        3.38      3.46 o
 -13   3   2      313.07      312.62      5.90 o
 -11   3   2       18.23       26.16      3.82 o
  -9   3   2     4243.51     4811.75     18.25 o
  -7   3   2        0.28       -0.52      2.71 o
  -5   3   2       16.62       10.34      3.95 o
  -3   3   2     1277.55     1353.97     11.16 o
  -1   3   2     1602.75     1731.56     10.85 o
   1   3   2     6116.92     6543.11     30.67 o
   3   3   2      444.61      382.85      6.47 o
   5   3   2     1853.07     2176.32     13.27 o
   7   3   2     1787.01     1961.84     13.82 o
   9   3   2     1112.08     1195.49     11.17 o
  11   3   2     4278.72     4424.12     25.14 o
  13   3   2       42.32       40.72      3.46 o
  15   3   2     1011.70      991.25     12.24 o
  17   3   2       41.12       41.66      5.45 o
  19   3   2      578.41      602.86     10.39 o
  21   3   2        6.15        6.46      4.63 o
  23   3   2      244.45      242.09      9.97 o
  25   3   2      487.03      500.11     13.73 o
  27   3   2        9.95        9.55      4.56 o
  29   3   2      183.66      170.11      9.17 o
  31   3   2       24.61       23.67      7.04 o
  33   3   2      227.26      252.17     13.42 o
  35   3   2        3.70       10.63     11.00 o
  37   3   2        0.31       -2.97     11.99 o
  39   3   2        6.39       18.19     12.56 o
  41   3   2       14.35       19.98     15.44 o
  43   3   2        3.08       15.15     15.52 o
 -44   4   2       25.77       30.50     14.92 o
 -42   4   2        0.32       15.78     13.79 o
 -40   4   2        0.14        9.91     11.67 o
 -38   4   2        5.64        6.39     10.16 o
 -36   4   2       28.17       25.86      9.92 o
 -34   4   2        6.92       18.28      8.94 o
 -32   4   2      113.94      107.95     10.05 o
 -30   4   2       68.04       54.52      8.95 o
 -28   4   2        5.23        1.55      7.90 o
 -26   4   2      133.50      132.28      9.93 o
 -24   4   2      176.38      172.53      9.49 o
 -22   4   2      110.18      123.93      8.40 o
 -20   4   2       47.60       69.82      6.79 o
 -18   4   2        8.12       17.54      4.76 o
 -16   4   2      107.78      104.41      6.33 o
 -14   4   2      294.73      261.08      9.02 o
 -12   4   2      121.25      114.94      6.58 o
 -10   4   2       33.85       49.79      5.11 o
  -8   4   2      276.15      225.43      6.61 o
  -6   4   2     1629.33     1700.95     18.56 o
  -4   4   2      260.96      273.88      5.50 o
  -2   4   2     4054.25     4153.09     34.25 o
   0   4   2       18.74       15.33      4.61 o
   2   4   2      189.95      191.07      5.39 o
   4   4   2       32.26       15.55      4.11 o
   6   4   2        8.72       13.91      4.10 o
   8   4   2       14.81       14.85      4.63 o
  10   4   2      459.09      432.89     10.03 o
  12   4   2      533.49      529.53      8.81 o
  14   4   2      647.98      652.76      9.54 o
  16   4   2      162.50      152.46      5.88 o
  18   4   2      241.33      254.82      8.91 o
  20   4   2       59.58       53.55      4.83 o
  22   4   2     1143.37     1166.73     15.24 o
  24   4   2       15.80       16.22      6.65 o
  26   4   2      290.12      305.92     12.02 o
  28   4   2        0.09        0.22      9.39 o
  30   4   2        2.57       11.45      8.39 o
  32   4   2        0.00       -5.55     10.86 o
  34   4   2        8.18        2.55     11.12 o
  36   4   2        3.50        4.72     13.24 o
  38   4   2        5.46        6.21     13.90 o
  40   4   2        1.02        4.47     15.26 o
  42   4   2       13.26       12.55     17.27 o
 -39   5   2        4.96       14.78     14.70 o
 -37   5   2        0.22       -1.02     13.56 o
 -35   5   2        3.61        5.53     12.01 o
 -33   5   2        5.09        2.64     11.63 o
 -31   5   2       15.09       34.51     11.48 o
 -29   5   2       85.72       87.67     11.87 o
 -27   5   2      251.21      263.28     14.17 o
 -25   5   2      112.41       80.98     11.56 o
 -23   5   2      260.10      226.00     12.54 o
 -21   5   2        2.12        0.12      5.14 o
 -19   5   2      110.45      110.25      9.05 o
 -17   5   2       13.72       23.36      8.20 o
 -15   5   2        5.60        4.48      6.49 o
 -13   5   2       10.02       12.09      5.89 o
 -11   5   2       59.99       61.01      6.45 o
  -9   5   2      292.27      289.59      7.90 o
  -7   5   2      384.77      356.40      7.09 o
  -5   5   2       57.67       54.23      5.02 o
  -3   5   2      181.84      164.65      5.84 o
  -1   5   2        6.86        7.95      5.10 o
   1   5   2       22.46       23.93      5.83 o
   3   5   2      224.48      204.38      6.89 o
   5   5   2       61.66       48.39      4.95 o
   7   5   2        1.02        6.27      4.95 o
   9   5   2        9.49        9.86      5.22 o
  11   5   2      106.34       95.69      6.10 o
  13   5   2        0.03       10.85      5.16 o
  15   5   2      481.86      485.47      9.35 o
  17   5   2       26.22       16.42      4.92 o
  19   5   2       17.55       11.97      5.26 o
  21   5   2      879.01      875.32     15.14 o
  23   5   2      219.90      254.78     14.34 o
  25   5   2      535.57      563.00     16.42 o
  27   5   2      325.64      355.92     14.58 o
  29   5   2       18.98       31.26      9.69 o
  31   5   2      196.89      196.18     14.14 o
  33   5   2       50.64       54.89     11.38 o
  35   5   2        3.36       16.33     13.29 o
  37   5   2        0.90       -4.02     15.90 o
 -36   6   2        0.32       -5.66     22.56 o
 -34   6   2       12.78       41.62     19.55 o
 -32   6   2       12.19       27.65     19.15 o
 -30   6   2        2.67        4.02     15.09 o
 -28   6   2       59.74       49.22     14.12 o
 -26   6   2        0.24       11.76     11.67 o
 -24   6   2       67.37       70.91     12.63 o
 -22   6   2        0.62        4.44      8.33 o
 -20   6   2        0.50        2.04      7.18 o
 -18   6   2      127.88      120.88      9.42 o
 -16   6   2       72.66       72.29      8.78 o
 -14   6   2      279.68      285.57     10.44 o
 -12   6   2       79.54       65.98      6.78 o
 -10   6   2      667.55      671.44     11.24 o
  -8   6   2        5.54        5.35      6.47 o
  -6   6   2       19.75       19.28      5.92 o
  -4   6   2       13.61       12.65      5.27 o
  -2   6   2      539.23      579.20     13.24 o
   0   6   2       56.79       49.73      7.70 o
   2   6   2       11.65       16.28      7.71 o
   4   6   2        4.47        0.75      8.10 o
   6   6   2       13.12       21.18      8.35 o
   8   6   2      161.78      135.88      7.83 o
  10   6   2      251.24      235.68      9.63 o
  12   6   2        4.58       18.97      8.30 o
  14   6   2       92.42       83.30      8.96 o
  16   6   2       85.08       97.10      8.90 o
  18   6   2       11.67       22.50      7.32 o
  20   6   2       51.36       52.82     10.13 o
  22   6   2        1.62       -4.66     11.81 o
  24   6   2       27.69       31.35     12.64 o
  26   6   2       21.85       17.97     11.74 o
  28   6   2        5.80       17.28     12.80 o
  30   6   2       12.79       25.47     12.10 o
  32   6   2        5.10        6.96     12.27 o
  34   6   2       28.08       28.86     14.13 o
 -29   7   2       12.52       -1.91     19.66 o
 -27   7   2        0.21        4.38     16.51 o
 -25   7   2        1.28        5.34     13.97 o
 -23   7   2       14.38       23.18     12.58 o
 -21   7   2       25.57       24.44     11.30 o
 -19   7   2       39.36       37.50     10.98 o
 -17   7   2       19.60        7.60     11.66 o
 -15   7   2        9.18        9.76     11.29 o
 -13   7   2        0.10        9.20     10.83 o
 -11   7   2        3.01      -13.13     13.13 o
  -9   7   2       20.26       21.55     12.79 o
  -7   7   2      651.02      651.89     20.37 o
  -5   7   2      176.27      196.40     14.54 o
  -3   7   2      142.63      134.19     12.03 o
  -1   7   2       67.82       84.28     11.35 o
   1   7   2      196.77      181.46     12.80 o
   3   7   2        4.39       12.71     10.35 o
   5   7   2       89.96       83.40     11.98 o
   7   7   2        0.03       -5.63     10.16 o
   9   7   2       12.14       15.76      9.78 o
  11   7   2        2.77       13.77      9.13 o
  13   7   2        6.33        2.02      9.02 o
  15   7   2        9.03       18.10     10.39 o
  17   7   2        1.03        5.65     10.31 o
  19   7   2        0.02       -1.76     13.97 o
  21   7   2        0.85        7.06     14.62 o
  23   7   2       21.40       39.69     15.02 o
  25   7   2        4.09       -3.30     16.83 o
  27   7   2       49.97       63.72     16.14 o
 -18   8   2       25.44       49.80     16.13 o
 -16   8   2        2.51       -1.17     16.87 o
 -14   8   2        0.65      -10.01     14.73 o
 -12   8   2       20.93       28.36     15.03 o
 -10   8   2        2.61       12.40     14.76 o
  -8   8   2       70.25       49.50     14.62 o
  -6   8   2        3.52       -1.15     12.80 o
  -4   8   2       87.79      106.64     14.42 o
  -2   8   2       70.04       64.93     13.77 o
   0   8   2        2.13        6.70     11.82 o
   2   8   2       33.39       18.74     12.21 o
   4   8   2        2.55        6.39     12.24 o
   6   8   2        1.35       11.51     12.71 o
   8   8   2       11.29       23.32     12.43 o
  10   8   2       14.58       13.55     11.99 o
  12   8   2        8.18       16.52     12.26 o
  14   8   2       10.84       35.85     14.10 o
  16   8   2       20.30       26.47     15.01 o
 -47   1   3       15.45       32.75     14.86 o
 -45   1   3        4.32        6.03     12.11 o
 -43   1   3       23.81       27.81     11.51 o
 -41   1   3       48.48       62.18     12.30 o
 -39   1   3       67.76       58.83      9.41 o
 -37   1   3      838.43      800.54     15.55 o
 -35   1   3      535.93      557.53     11.89 o
 -33   1   3     1222.92     1236.53     14.60 o
 -31   1   3        0.59       -4.73      5.39 o
 -29   1   3      826.14      833.27     13.36 o
 -27   1   3      132.94      121.82      5.87 o
 -25   1   3      354.98      360.82      7.61 o
 -23   1   3        8.30        2.94      3.81 o
 -21   1   3       65.68       70.10      3.95 o
 -19   1   3      281.07      288.11      5.29 o
 -17   1   3     5154.06     5724.89     23.03 o
 -15   1   3       79.08       86.63      3.71 o
 -13   1   3       27.46       29.68      4.00 o
 -11   1   3     1603.16     1826.22     10.38 o
  -9   1   3     2236.61     2348.08     11.73 o
  -7   1   3     3874.03     4112.32     16.81 o
  -5   1   3       13.29        6.26      3.22 o
  -3   1   3     2566.16     2815.97     12.32 o
  -1   1   3      435.02      536.76      5.96 o
   1   1   3     1109.00     1027.29      6.69 o
   3   1   3       16.31       17.39      2.64 o
   5   1   3     9624.21    10035.45     23.99 o
   7   1   3     2042.51     2076.61      9.74 o
   9   1   3     1336.27     1337.66      8.63 o
  11   1   3      662.50      579.87      6.91 o
  13   1   3     2561.33     2522.38     12.92 o
  15   1   3      219.74      164.91      3.67 o
  17   1   3       14.80       13.34      2.85 o
  19   1   3      139.51      115.05      3.83 o
  21   1   3      226.38      228.35      5.92 o
  23   1   3      125.45      128.03      5.44 o
  25   1   3       50.05       41.65      4.81 o
  27   1   3      349.15      316.27      7.74 o
  29   1   3       34.52       31.91      5.55 o
  31   1   3        0.72        1.38      5.76 o
  33   1   3       74.16       83.07      8.15 o
  35   1   3      169.96      158.89     10.47 o
  37   1   3       24.90       19.56      8.77 o
  39   1   3        1.44        0.11      8.88 o
  41   1   3       22.47       18.93     10.59 o
  43   1   3        2.53        9.03     12.27 o
  45   1   3        1.52        6.72     14.93 o
 -46   2   3        0.12       -5.24     15.99 o
 -44   2   3        1.45        0.98     12.01 o
 -42   2   3        1.73       10.52      9.41 o
 -40   2   3       56.49       53.19      8.99 o
 -38   2   3       27.29       36.68      8.32 o
 -36   2   3       29.05       26.09      7.97 o
 -34   2   3       24.74       11.57      7.75 o
 -32   2   3        1.42        6.67      4.46 o
 -30   2   3      361.79      302.29      7.94 o
 -28   2   3       61.81       53.79      5.13 o
 -26   2   3        1.28        2.48      4.03 o
 -24   2   3      823.57      867.26     10.25 o
 -22   2   3      115.65      102.49      5.02 o
 -20   2   3        0.01        2.68      3.75 o
 -18   2   3      234.52      217.01      5.60 o
 -16   2   3       13.21       22.06      4.11 o
 -14   2   3      368.23      419.54      6.83 o
 -12   2   3     2402.35     2545.28     14.20 o
 -10   2   3        4.11        3.49      2.82 o
  -6   2   3     2732.48     2787.36     18.19 o
  -4   2   3      510.50      494.32      6.36 o
  -2   2   3       56.13       42.00      3.55 o
   0   2   3      559.25      576.44      5.84 o
   2   2   3        4.31        3.81      2.64 o
   4   2   3      200.97      199.99      3.95 o
   6   2   3      192.97      162.47      4.00 o
   8   2   3     4144.83     4376.44     18.01 o
  10   2   3      206.01      227.52      5.83 o
  12   2   3     5871.94     6249.14     28.47 o
  14   2   3       29.68       37.00      3.60 o
  16   2   3      384.01      349.08      6.69 o
  18   2   3        0.36        5.03      3.71 o
  20   2   3       22.37       24.51      4.65 o
  22   2   3     1077.08     1055.15     12.70 o
  24   2   3       18.18       22.33      4.28 o
  26   2   3      278.44      268.90      8.07 o
  28   2   3      109.33      104.69      7.33 o
  30   2   3       97.26       82.15      7.62 o
  32   2   3        0.00       -0.06      7.95 o
  34   2   3       41.81       33.22      8.84 o
  36   2   3       23.62       24.27      9.14 o
  38   2   3       42.10       26.44     11.23 o
  40   2   3       10.32       25.06     13.12 o
  42   2   3        5.97       16.09     13.98 o
  44   2   3        2.08        0.11     15.42 o
 -45   3   3        0.24        9.55     13.80 o
 -43   3   3       49.58       50.82     12.25 o
 -41   3   3       23.98       33.56     11.31 o
 -39   3   3        7.65       -3.30      9.43 o
 -37   3   3       55.44       55.66      9.53 o
 -35   3   3        0.72        3.62      8.51 o
 -33   3   3       37.66       37.89      8.72 o
 -31   3   3       19.02       18.22      7.78 o
 -29   3   3      120.52      112.91      6.99 o
 -27   3   3       16.58       26.78      5.98 o
 -25   3   3       54.96       50.65      6.21 o
 -23   3   3       51.21       40.41      6.34 o
 -21   3   3       64.72       85.34      6.19 o
 -19   3   3        0.60       -3.40      4.27 o
 -17   3   3       27.47       21.77      4.31 o
 -15   3   3      108.32      108.25      4.57 o
 -13   3   3      303.03      326.58      5.52 o
 -11   3   3      636.67      609.14      6.43 o
  -9   3   3        0.58        4.69      3.84 o
  -7   3   3     4337.36     4631.93     19.40 o
  -5   3   3     2229.93     2209.48     13.61 o
  -3   3   3      612.47      595.92      6.69 o
  -1   3   3      773.88      708.09      8.53 o
   1   3   3     6919.11     7457.93     29.28 o
   3   3   3      834.38      997.85      8.83 o
   5   3   3      329.25      362.21      5.89 o
   7   3   3      757.50      823.81      8.55 o
   9   3   3        0.44        3.87      2.80 o
  11   3   3     1101.31     1201.95     16.58 o
  13   3   3      248.38      291.22      7.18 o
  15   3   3      312.65      307.56      7.72 o
  17   3   3      302.42      289.16      6.97 o
  19   3   3      147.87      137.88      5.30 o
  21   3   3       28.43       27.18      5.66 o
  23   3   3      579.45      540.43     12.38 o
  25   3   3      482.99      513.70     11.74 o
  27   3   3      111.07      122.81      7.87 o
  29   3   3      126.51      118.69      8.85 o
  31   3   3       14.63       18.66      6.65 o
  33   3   3        6.13        6.66     10.59 o
  35   3   3        0.06        3.86     13.51 o
  37   3   3        0.40       21.40     14.06 o
  39   3   3       28.49       30.41     15.22 o
  41   3   3        3.33       24.89     15.62 o
  43   3   3        6.72      -14.74     17.80 o
 -42   4   3       11.26        5.03     15.21 o
 -40   4   3       32.72       44.48     13.48 o
 -38   4   3        9.28        4.97     11.17 o
 -36   4   3        4.25        0.98      9.72 o
 -34   4   3        0.53        4.50      8.96 o
 -32   4   3        3.27       -3.30      9.39 o
 -30   4   3      164.07      113.72     10.84 o
 -28   4   3       11.11       16.49      8.86 o
 -26   4   3      199.01      169.93     10.25 o
 -24   4   3       19.57       23.50      6.92 o
 -22   4   3      449.71      438.10     11.71 o
 -20   4   3      832.53      870.60     12.15 o
 -18   4   3      195.17      194.60      6.86 o
 -16   4   3      189.85      174.81      6.08 o
 -14   4   3       52.69       54.52      4.53 o
 -12   4   3        9.13       12.90      5.11 o
 -10   4   3      396.43      445.11      8.68 o
  -8   4   3      563.38      529.51      9.02 o
  -6   4   3      242.51      241.91      7.19 o
  -4   4   3     2349.99     2557.21     18.21 o
  -2   4   3      179.54      190.23      7.32 o
   0   4   3       80.09       98.24      5.55 o
   2   4   3        0.30       -0.05      4.32 o
   4   4   3        0.61        2.41      4.04 o
   6   4   3       14.38       14.78      4.58 o
   8   4   3        0.11       -0.88      4.45 o
  10   4   3       13.99       21.47      4.40 o
  12   4   3       19.06       11.32      4.06 o
  14   4   3      149.27      129.75      6.28 o
  16   4   3        0.60        5.29      4.33 o
  18   4   3      307.36      295.73      9.32 o
  20   4   3      394.99      399.81      9.73 o
  22   4   3       39.39       42.29      6.08 o
  24   4   3       49.65       35.57      5.24 o
  26   4   3       16.87       14.88      8.64 o
  28   4   3      824.89      817.93     15.90 o
  30   4   3       11.93       16.81      7.94 o
  32   4   3       55.15       40.32     11.47 o
  34   4   3       11.68       17.08     13.36 o
  36   4   3        0.77       20.59     13.48 o
  38   4   3        0.73       13.06     14.80 o
  40   4   3        1.20        6.10     17.72 o
 -39   5   3        6.52       15.39     19.22 o
 -37   5   3        1.03       16.31     15.54 o
 -35   5   3        4.13       -1.16     14.49 o
 -33   5   3        9.27       15.20     14.70 o
 -31   5   3       26.39       26.05     11.07 o
 -29   5   3        0.09       11.11     10.27 o
 -27   5   3       65.72       77.11     10.36 o
 -25   5   3       57.45       60.60      9.89 o
 -23   5   3        0.00        4.87      4.82 o
 -21   5   3      285.11      263.49      8.25 o
 -19   5   3       93.28       86.79      6.17 o
 -17   5   3       62.30       48.52      5.67 o
 -15   5   3      126.91       91.55      5.40 o
 -13   5   3        2.93        1.64      6.16 o
 -11   5   3      155.45      142.62      8.21 o
  -9   5   3      105.93      109.21      7.54 o
  -7   5   3      307.64      324.26      9.40 o
  -5   5   3      107.34       86.71      5.71 o
  -3   5   3      489.92      490.20     12.00 o
  -1   5   3       84.74       80.14      7.57 o
   1   5   3       11.86       10.98      6.04 o
   3   5   3        1.32        6.30      5.53 o
   5   5   3      134.56      126.92      6.75 o
   7   5   3        7.11       12.72      5.96 o
   9   5   3       48.63       43.09      5.98 o
  11   5   3       70.01       75.74      6.43 o
  13   5   3       14.46       14.06      5.01 o
  15   5   3        0.01        0.99      4.74 o
  17   5   3       47.24       36.81      3.59 o
  19   5   3       51.09       42.99      6.55 o
  21   5   3      118.26      131.60     11.17 o
  23   5   3      287.69      284.33     13.52 o
  25   5   3       10.72       21.68      9.63 o
  27   5   3       49.01       54.62     10.05 o
  29   5   3       45.49       44.90     11.32 o
  31   5   3       17.32       34.35     11.83 o
  33   5   3       51.47       54.37     13.91 o
  35   5   3        9.60       -0.06     14.84 o
  37   5   3        5.38       10.82     15.35 o
 -34   6   3       30.54       18.31     21.84 o
 -32   6   3        1.38       26.02     18.93 o
 -30   6   3        3.93       -0.69     17.62 o
 -28   6   3       55.99       52.01     13.93 o
 -26   6   3       15.37       11.92     11.29 o
 -24   6   3       13.97       24.16     10.35 o
 -22   6   3       94.49       84.22      9.96 o
 -20   6   3       31.97       30.79      8.86 o
 -18   6   3      121.47      148.03      9.84 o
 -16   6   3        0.74       -5.29      8.00 o
 -14   6   3        0.00        1.42      8.28 o
 -12   6   3       97.61       92.50      7.95 o
 -10   6   3      559.96      536.38     15.82 o
  -8   6   3       28.89       36.94      7.19 o
  -6   6   3      331.27      345.89     13.32 o
  -4   6   3      110.04      101.72      9.71 o
  -2   6   3      621.00      644.90     15.56 o
   0   6   3      157.35      156.35     10.58 o
   2   6   3      201.70      222.14     12.36 o
   4   6   3       10.83       20.11      9.16 o
   6   6   3        1.87        4.27      9.00 o
   8   6   3       27.48       19.21      9.35 o
  10   6   3       31.82       21.64      9.27 o
  12   6   3       65.45       50.88      8.49 o
  14   6   3        2.74        2.16      9.25 o
  16   6   3      128.38      126.54     10.63 o
  18   6   3        0.83       15.77      9.85 o
  20   6   3       94.73       80.62     12.75 o
  22   6   3        1.23        7.83     11.10 o
  24   6   3        4.11        6.21     11.82 o
  26   6   3        0.54       15.64     13.44 o
  28   6   3       41.62       22.04     12.33 o
  30   6   3       32.32       38.54     14.17 o
  32   6   3        4.07       12.97     15.34 o
 -27   7   3       12.26       15.44     16.84 o
 -25   7   3        0.14       11.94     14.93 o
 -23   7   3        0.00       -7.06     13.85 o
 -21   7   3        0.06        8.33     13.89 o
 -19   7   3       18.61       33.92     13.44 o
 -17   7   3        5.90        5.93     12.88 o
 -15   7   3       25.31       38.44     13.06 o
 -13   7   3        5.23       19.89     12.94 o
 -11   7   3        7.99        0.09     12.99 o
  -9   7   3        8.67       13.55     12.87 o
  -7   7   3      214.74      251.29     16.67 o
  -5   7   3      156.96      185.07     15.20 o
  -3   7   3      341.25      447.95     16.83 o
  -1   7   3      105.28      115.02     12.05 o
   1   7   3       16.18       25.04     10.61 o
   3   7   3       85.31       80.39     11.27 o
   5   7   3       19.72       19.71     10.04 o
   7   7   3        0.85        6.86     10.32 o
   9   7   3        3.40       13.16     11.91 o
  11   7   3       24.87       35.59     11.38 o
  13   7   3       48.41       68.94     11.94 o
  15   7   3       11.15       16.81     12.11 o
  17   7   3        2.22        9.01     12.79 o
  19   7   3       15.46       50.44     14.48 o
  21   7   3        4.40        7.05     15.91 o
  23   7   3       11.43       21.44     15.87 o
  25   7   3       29.12       27.86     18.11 o
 -16   8   3       14.03      -16.39     16.39 o
 -14   8   3       36.12       58.66     15.69 o
 -12   8   3        5.61        4.42     15.62 o
 -10   8   3        6.75        9.90     15.28 o
  -8   8   3        4.18        2.08     14.82 o
  -6   8   3        2.62       12.80     14.55 o
  -4   8   3       73.77       71.58     14.87 o
  -2   8   3       25.70       28.69     12.51 o
   0   8   3       96.85      100.99     13.39 o
   2   8   3      112.84      125.79     13.53 o
   4   8   3        8.05        4.56     13.92 o
   6   8   3       51.75       48.43     14.30 o
   8   8   3        5.38       -5.51     13.50 o
  10   8   3       26.91       27.97     13.73 o
  12   8   3        4.72       16.09     14.84 o
  14   8   3       17.96       25.80     15.26 o
 -48   0   4        0.46        8.38     22.26 o
 -46   0   4        4.07        0.07     19.19 o
 -44   0   4       46.52       51.47     18.11 o
 -42   0   4       15.22       15.15     16.46 o
 -40   0   4       16.58       34.11     16.45 o
 -38   0   4     1507.11     1592.19     64.03 o
 -36   0   4       19.06       30.79     13.67 o
 -34   0   4        6.90        6.02     13.99 o
 -32   0   4       78.98       73.41      9.52 o
 -30   0   4     3457.33     3627.54     52.06 o
 -28   0   4       26.70       12.55      7.53 o
 -26   0   4      175.93      170.31      9.23 o
 -24   0   4      567.34      527.93     14.48 o
 -22   0   4      970.72     1069.94     18.40 o
 -20   0   4       28.45       17.69      8.08 o
 -18   0   4     1284.00     1425.55     19.16 o
 -16   0   4     1420.43     1453.05     22.37 o
 -14   0   4     1664.04     1800.13     15.87 o
 -12   0   4      425.19      428.16      8.54 o
 -10   0   4      613.60      670.56     12.14 o
  -8   0   4        4.32       -1.22      4.34 o
  -6   0   4     2383.38     2513.73     20.71 o
  -4   0   4      617.40      573.55      7.83 o
  -2   0   4     8444.05     9139.62     49.16 o
   0   0   4      200.37      170.68      5.13 o
   2   0   4      579.19      640.00      7.45 o
   4   0   4     3008.58     3186.26     15.79 o
   6   0   4     1296.94     1323.05     11.04 o
   8   0   4     2736.43     2723.83     15.90 o
  10   0   4     1409.18     1486.71     11.76 o
  12   0   4     7722.90     8011.71     40.13 o
  14   0   4      187.95      157.79      7.52 o
  16   0   4      250.74      230.97      7.26 o
  18   0   4      106.70       95.42      6.52 o
  20   0   4      307.73      262.67      8.37 o
  22   0   4       60.57       53.55      4.83 o
  24   0   4      126.90      107.48      6.69 o
  26   0   4      173.99      161.83      7.79 o
  28   0   4       52.91       42.68      7.49 o
  30   0   4        0.37       -5.36      8.56 o
  32   0   4       84.63       87.46     10.99 o
  34   0   4       69.25       54.45     10.65 o
  36   0   4       31.20       26.07     12.03 o
  38   0   4        1.68       14.54     14.70 o
  40   0   4       41.77       52.41     17.62 o
  42   0   4       20.57       11.37     19.61 o
  44   0   4        0.28      -12.73     25.95 o
 -47   1   4        1.96      -15.93     15.93 o
 -45   1   4        0.91       16.54     14.66 o
 -43   1   4        0.32       -4.24     14.24 o
 -41   1   4       44.74       50.50     13.64 o
 -39   1   4       30.94       32.03      9.51 o
 -37   1   4        0.09        4.77      8.19 o
 -35   1   4        8.48        5.28      8.35 o
 -33   1   4       59.91       56.05      7.89 o
 -31   1   4      762.50      784.52     12.83 o
 -29   1   4      675.22      690.09     10.32 o
 -27   1   4        2.95        5.05      4.58 o
 -25   1   4      486.74      463.68      8.50 o
 -23   1   4      774.77      753.90      8.83 o
 -21   1   4       50.39       61.40      3.65 o
 -19   1   4       14.16       25.51      3.06 o
 -17   1   4       22.91       21.71      2.64 o
 -15   1   4       66.49       60.32      3.62 o
 -13   1   4      162.31      195.55      4.11 o
 -11   1   4       48.91       31.70      3.05 o
  -9   1   4     2970.38     3013.57     17.93 o
  -7   1   4      781.90      879.06      8.04 o
  -5   1   4        5.26        8.03      2.77 o
  -3   1   4      584.65      663.73      6.05 o
  -1   1   4      427.71      403.99      4.76 o
   1   1   4     2903.48     3172.37     12.30 o
   3   1   4      768.98      906.09      6.64 o
   5   1   4       16.28       18.96      2.42 o
   7   1   4     1516.33     1585.38      8.55 o
   9   1   4      189.98      195.04      4.09 o
  11   1   4     2088.57     1986.34     11.75 o
  13   1   4     4576.25     4531.30     20.33 o
  15   1   4       32.77       31.25      3.08 o
  17   1   4      223.49      249.02      4.72 o
  19   1   4     1178.08     1193.31     14.02 o
  21   1   4      208.72      214.48      5.61 o
  23   1   4      612.01      577.38      8.75 o
  25   1   4      176.03      175.04      5.89 o
  27   1   4       26.04       19.79      4.80 o
  29   1   4       97.32       94.83      6.66 o
  31   1   4       32.80       33.58      6.55 o
  33   1   4        0.48        1.54      8.13 o
  35   1   4      122.17      143.26     10.54 o
  37   1   4       11.52       16.91      9.95 o
  39   1   4        0.51        0.59     10.67 o
  41   1   4       20.15       23.26     13.70 o
  43   1   4        1.35       10.58     14.91 o
 -46   2   4       17.92       35.34     17.34 o
 -44   2   4        6.04       20.99     14.35 o
 -42   2   4        9.92       20.21     12.81 o
 -40   2   4       21.47       19.54      9.60 o
 -38   2   4       61.48       61.19      9.52 o
 -36   2   4      211.98      229.53     10.83 o
 -34   2   4        0.47        1.29      7.91 o
 -32   2   4       77.28       85.17      8.01 o
 -30   2   4       69.38       54.94      5.68 o
 -28   2   4       57.96       62.92      5.21 o
 -26   2   4       15.51        8.34      4.37 o
 -24   2   4      901.59      873.47     13.75 o
 -22   2   4      154.98      138.02      6.66 o
 -20   2   4       83.65       75.73      5.87 o
 -18   2   4        2.02        0.09      3.99 o
 -16   2   4      174.09      170.46      5.19 o
 -14   2   4      546.45      666.39      8.24 o
 -12   2   4      126.03      159.14      5.26 o
 -10   2   4     3041.09     3299.55     16.23 o
  -8   2   4      596.01      614.05      8.05 o
  -6   2   4      870.96      882.80      8.05 o
  -4   2   4      504.98      498.48      6.61 o
  -2   2   4      112.93      134.92      4.44 o
   0   2   4       36.98       25.36      3.00 o
   2   2   4       11.68        6.03      2.85 o
   4   2   4       19.32       25.94      3.24 o
   6   2   4     2402.79     2661.09     13.94 o
   8   2   4       48.34       50.46      3.38 o
  10   2   4       65.34       65.93      3.00 o
  12   2   4        0.29        5.44      4.18 o
  14   2   4        2.83        5.92      2.97 o
  16   2   4       49.14       46.11      3.23 o
  18   2   4     1297.80     1290.48     17.88 o
  20   2   4        8.74        8.14      2.92 o
  22   2   4      122.99      111.84      4.25 o
  24   2   4       14.85       13.14      3.92 o
  26   2   4      218.88      204.61      6.03 o
  28   2   4      294.58      278.94      8.43 o
  30   2   4       18.23       32.19      8.64 o
  32   2   4      124.46       98.74     12.17 o
  34   2   4       20.14       21.84     10.75 o
  36   2   4       58.03       74.31     12.57 o
  38   2   4        0.01       -0.04     14.25 o
  40   2   4        6.80       19.44     16.02 o
  42   2   4        3.80        8.97     17.33 o
 -43   3   4        1.63       11.64     13.30 o
 -41   3   4       61.34       61.19     11.80 o
 -39   3   4       46.07       55.54     10.34 o
 -37   3   4       88.40       87.19     10.57 o
 -35   3   4       10.70       13.17      9.59 o
 -33   3   4        0.05        5.55      7.86 o
 -31   3   4       34.55       12.16      8.60 o
 -29   3   4        2.34        0.00      7.97 o
 -27   3   4        6.23        1.12      7.92 o
 -25   3   4       13.85       23.86      6.89 o
 -23   3   4       82.83       84.22      7.50 o
 -21   3   4      197.45      185.15      6.97 o
 -19   3   4       75.97       62.43      4.90 o
 -17   3   4      579.01      559.09     10.95 o
 -15   3   4      158.83      142.49      5.86 o
 -13   3   4      657.79      703.88      9.87 o
 -11   3   4      149.70      167.05      5.51 o
  -9   3   4     6491.08     6827.33     43.05 o
  -7   3   4      222.59      199.15      5.28 o
  -5   3   4     1041.79      996.38      8.35 o
  -3   3   4      181.81      196.64      4.67 o
  -1   3   4      489.57      451.98      6.53 o
   1   3   4       13.27       17.94      3.13 o
   3   3   4       55.03       57.05      3.72 o
   5   3   4       32.57       32.52      3.57 o
   7   3   4      692.57      725.07      7.50 o
   9   3   4        9.97       17.72      3.84 o
  11   3   4      174.33      201.04      5.79 o
  13   3   4       64.38       81.75      4.83 o
  15   3   4        0.18        2.18      4.95 o
  17   3   4       87.80       84.99      6.19 o
  19   3   4      133.90      124.84      6.90 o
  21   3   4       90.42       73.71      6.07 o
  23   3   4       99.67       87.34      5.61 o
  25   3   4       66.87       71.40      6.63 o
  27   3   4        1.10        9.26      4.95 o
  29   3   4        5.01       13.33      8.15 o
  31   3   4       11.71        3.03      9.27 o
  33   3   4      122.03      156.79     13.60 o
  35   3   4       36.51       53.74     12.20 o
  37   3   4       14.58       37.53     12.87 o
  39   3   4       40.46       54.18     16.91 o
  41   3   4       14.11       13.80     20.39 o
 -42   4   4        2.63       12.56     19.46 o
 -40   4   4        8.76        0.34     17.71 o
 -38   4   4       13.27        4.11     14.46 o
 -36   4   4        7.48       14.47     12.03 o
 -34   4   4        2.68        3.69     12.23 o
 -32   4   4        7.47        2.28     11.59 o
 -30   4   4        7.50        5.61      9.31 o
 -28   4   4       27.45       14.18      9.05 o
 -26   4   4       96.97       62.47      9.09 o
 -24   4   4      273.04      249.70      8.67 o
 -22   4   4        0.89        7.80      5.05 o
 -20   4   4      351.11      350.84      9.44 o
 -18   4   4       32.62       29.80      4.31 o
 -16   4   4      290.17      281.58      8.43 o
 -14   4   4      359.40      382.67      9.21 o
 -12   4   4       71.15       69.65      6.06 o
 -10   4   4      139.78      116.33      6.36 o
  -8   4   4       10.31       11.82      5.12 o
  -6   4   4       54.19       43.93      4.43 o
  -4   4   4        1.41        1.91      3.70 o
  -2   4   4      293.02      323.55      7.38 o
   0   4   4       80.63       94.79      5.88 o
   2   4   4       27.84       28.49      5.43 o
   4   4   4       59.27       49.48      4.74 o
   6   4   4       27.20       27.24      4.52 o
   8   4   4        0.00       -0.42      4.31 o
  10   4   4        0.93        4.28      4.85 o
  12   4   4      164.70      161.82      4.96 o
  14   4   4        2.21        3.89      3.06 o
  16   4   4       38.71       52.99      5.28 o
  18   4   4        0.02        1.35      4.61 o
  20   4   4       54.33       53.59      6.02 o
  22   4   4       45.91       51.51      7.73 o
  24   4   4       83.89       73.17      9.32 o
  26   4   4      162.28      166.51     10.94 o
  28   4   4      163.24      177.33     12.70 o
  30   4   4        0.32        4.50     11.92 o
  32   4   4        3.76       15.55     11.91 o
  34   4   4       15.80       29.54     13.37 o
  36   4   4       10.30       33.52     14.17 o
  38   4   4        5.36       10.22     17.06 o
 -37   5   4        5.13       -1.81     17.56 o
 -35   5   4        5.60        3.34     16.36 o
 -33   5   4        2.84       24.77     15.30 o
 -31   5   4       57.25       45.85     13.09 o
 -29   5   4       25.19       20.19     10.87 o
 -27   5   4       25.15       18.02     10.36 o
 -25   5   4       31.01       38.12     10.61 o
 -23   5   4      648.51      562.06     16.34 o
 -21   5   4        0.82        1.88      6.79 o
 -19   5   4       21.43       20.54      7.57 o
 -17   5   4      252.10      214.90      9.61 o
 -15   5   4       40.65       55.56      7.08 o
 -13   5   4      169.52      170.99      8.02 o
 -11   5   4      144.16      161.42      8.38 o
  -9   5   4     1651.56     1674.24     19.26 o
  -7   5   4     1307.02     1380.67     15.36 o
  -5   5   4       18.26       32.38      7.15 o
  -3   5   4     1600.49     1683.11     20.41 o
  -1   5   4      650.11      656.49     14.01 o
   1   5   4       16.78        8.56      6.34 o
   3   5   4        0.25        3.16      5.99 o
   5   5   4       74.45       83.83      6.76 o
   7   5   4       59.14       56.88      6.80 o
   9   5   4       54.70       52.62      6.08 o
  11   5   4       76.07       76.45      6.15 o
  13   5   4       45.38       52.52      8.28 o
  15   5   4       32.60       37.61      6.53 o
  17   5   4        5.51        1.24      4.85 o
  19   5   4       11.73       13.04      8.34 o
  21   5   4      238.89      230.27     12.47 o
  23   5   4       22.58       13.53      9.22 o
  25   5   4       79.52       53.82     10.05 o
  27   5   4       82.48       88.39     12.12 o
  29   5   4        0.14       11.28     12.91 o
  31   5   4        5.91        2.91     13.61 o
  33   5   4        0.93       -6.81     14.64 o
 -32   6   4        9.35       -1.33     16.76 o
 -30   6   4        6.38       17.19     15.71 o
 -28   6   4        5.91       10.13     14.69 o
 -26   6   4        0.90        9.69     12.61 o
 -24   6   4       20.36       34.36     10.73 o
 -22   6   4        8.59       12.28     10.51 o
 -20   6   4       34.27       33.18      9.79 o
 -18   6   4        0.37       -0.16      8.40 o
 -16   6   4       89.43       95.01      9.44 o
 -14   6   4       13.03       17.25      8.35 o
 -12   6   4        0.68        2.22      8.00 o
 -10   6   4        0.40       -1.89      6.11 o
  -8   6   4       66.01       65.59     11.26 o
  -6   6   4      187.14      181.51     12.48 o
  -4   6   4        2.15        7.25      9.93 o
  -2   6   4       99.41      102.31     11.63 o
   0   6   4       74.25       83.03     11.21 o
   2   6   4      317.96      299.02     13.61 o
   4   6   4      138.09      177.55     11.43 o
   6   6   4       32.69       28.05      9.43 o
   8   6   4      288.87      290.13     12.91 o
  10   6   4       95.10      102.55     12.07 o
  12   6   4       65.55       62.46     11.26 o
  14   6   4       47.50       36.53      9.85 o
  16   6   4       12.43       11.11      9.74 o
  18   6   4        7.96        8.96     11.06 o
  20   6   4       53.42       42.95     10.70 o
  22   6   4        7.89        7.81     10.79 o
  24   6   4        0.03        4.86     12.35 o
  26   6   4       54.52       58.97     13.95 o
  28   6   4        6.72      -13.38     14.95 o
 -25   7   4        0.52        1.86     17.08 o
 -23   7   4       18.79        5.02     15.00 o
 -21   7   4        0.03        6.69     13.96 o
 -19   7   4       23.64       34.39     14.23 o
 -17   7   4        3.28       24.58     13.65 o
 -15   7   4       41.42       47.05     13.24 o
 -13   7   4        9.72       32.03     12.02 o
 -11   7   4       78.23       62.74     11.71 o
  -9   7   4        9.08       12.24     12.27 o
  -7   7   4        2.70       22.39     11.83 o
  -5   7   4       11.11       24.76     10.79 o
  -3   7   4      117.76      111.17     13.35 o
  -1   7   4        6.77        0.94     11.58 o
   1   7   4        0.51        0.81     11.57 o
   3   7   4        0.13        6.13     10.09 o
   5   7   4      142.48      127.72     13.81 o
   7   7   4       51.81       40.04     12.14 o
   9   7   4      100.11       91.72     13.43 o
  11   7   4       23.68       21.91     12.70 o
  13   7   4       43.99       69.47     12.76 o
  15   7   4        0.58       11.62     12.88 o
  17   7   4       81.21       99.68     13.73 o
  19   7   4       34.06       60.57     14.28 o
  21   7   4       24.85       50.05     17.14 o
 -12   8   4        0.12       15.64     16.98 o
 -10   8   4        0.61       -7.66     16.10 o
  -8   8   4        2.97        3.85     14.52 o
  -6   8   4        0.01      -14.43     14.43 o
  -4   8   4        0.28       10.63     15.22 o
  -2   8   4        0.02       -0.51     15.25 o
   0   8   4        1.33       11.07     15.45 o
   2   8   4        0.51        0.41     15.72 o
   4   8   4        0.22        1.96     14.57 o
   6   8   4       32.28       24.77     15.33 o
   8   8   4       12.85       25.14     14.39 o
 -45   1   5       40.00       39.13     16.48 o
 -43   1   5        1.91       13.14     15.10 o
 -41   1   5       11.13       26.01     14.21 o
 -39   1   5        5.88        7.06     11.58 o
 -37   1   5        0.67       13.49     10.08 o
 -35   1   5      183.65      197.17     12.45 o
 -33   1   5      480.77      469.62     13.72 o
 -31   1   5      411.54      421.14     11.03 o
 -29   1   5        0.26        3.23      4.49 o
 -27   1   5       95.20       87.22      6.37 o
 -25   1   5      132.52      123.09      8.59 o
 -23   1   5      112.94      105.19      6.95 o
 -21   1   5     1129.23     1190.11     16.17 o
 -19   1   5      570.98      576.72      9.96 o
 -17   1   5      309.83      279.83      7.08 o
 -15   1   5      920.50      950.27     10.58 o
 -13   1   5        0.08        0.22      3.32 o
 -11   1   5      358.43      369.12      5.49 o
  -9   1   5     1227.49     1385.62      9.35 o
  -7   1   5      177.07      171.04      4.22 o
  -5   1   5      862.26      990.95      8.01 o
  -3   1   5      230.60      227.17      3.98 o
  -1   1   5      251.98      240.68      4.32 o
   1   1   5     2398.32     2694.66     11.67 o
   3   1   5      535.79      559.61      6.03 o
   5   1   5      758.23      812.99      7.22 o
   7   1   5      785.67      824.18      7.68 o
   9   1   5       84.95       81.77      3.89 o
  11   1   5      271.45      274.96      5.72 o
  13   1   5      817.96      805.43      8.66 o
  15   1   5      484.60      482.45      7.32 o
  17   1   5       50.93       41.11      3.83 o
  19   1   5       10.77        5.75      3.13 o
  21   1   5      683.03      621.68      9.99 o
  23   1   5      609.14      594.86      9.33 o
  25   1   5       21.86       18.69      5.48 o
  27   1   5       98.66       95.94      6.48 o
  29   1   5       77.11       63.59      6.45 o
  31   1   5        0.02       -1.81      8.77 o
  33   1   5       31.87       42.62     10.85 o
  35   1   5        5.99       -3.08     10.17 o
  37   1   5        9.91       19.16     10.80 o
  39   1   5       32.60       50.39     13.97 o
  41   1   5       16.95       45.27     15.13 o
 -44   2   5        0.92      -14.00     15.06 o
 -42   2   5        3.00       -0.98     13.81 o
 -40   2   5       56.25       61.28     11.68 o
 -38   2   5      154.81      175.02     13.51 o
 -36   2   5      235.06      242.02     14.00 o
 -34   2   5      222.51      221.16     11.96 o
 -32   2   5      519.86      541.24     17.27 o
 -30   2   5      312.74      260.80     11.28 o
 -28   2   5        8.59       10.45      5.93 o
 -26   2   5      291.44      301.53      7.64 o
 -24   2   5       84.34       62.68      5.08 o
 -22   2   5      395.58      328.81      7.08 o
 -20   2   5        1.97        5.54      3.87 o
 -18   2   5      627.88      637.93      9.12 o
 -16   2   5      162.03      146.10      5.83 o
 -14   2   5      171.91      189.66      6.23 o
 -12   2   5       39.66       43.69      4.57 o
 -10   2   5       14.32       19.48      4.32 o
  -8   2   5      425.97      425.33      7.11 o
  -6   2   5        3.68        3.40      3.79 o
  -4   2   5      536.10      530.04      7.70 o
  -2   2   5       47.41       60.57      3.88 o
   0   2   5      141.06      156.97      4.75 o
   2   2   5        4.64        1.15      2.94 o
   4   2   5      247.61      232.51      5.15 o
   6   2   5        7.10        4.17      2.96 o
   8   2   5        3.37        9.77      3.09 o
  10   2   5       19.70       24.81      3.60 o
  12   2   5      210.88      202.70      5.21 o
  14   2   5      965.33      981.35     10.40 o
  16   2   5       28.03       37.39      4.59 o
  18   2   5     2111.75     2192.52     21.82 o
  20   2   5       22.17       21.47      5.04 o
  22   2   5       16.00       17.21      4.29 o
  24   2   5        1.06       -1.45      5.34 o
  26   2   5      250.87      230.00      9.76 o
  28   2   5        4.89       19.28      7.24 o
  30   2   5        4.42       12.20      8.66 o
  32   2   5        6.98       10.93     10.92 o
  34   2   5        2.78        8.49     11.48 o
  36   2   5        7.61       -1.52     13.51 o
  38   2   5       30.37       52.93     14.95 o
  40   2   5        1.28       -4.27     18.70 o
 -43   3   5        1.22       24.36     19.83 o
 -41   3   5       88.10      109.47     14.88 o
 -39   3   5       60.50       76.88     13.23 o
 -37   3   5       74.47       95.80     12.66 o
 -35   3   5       10.93       17.70     13.62 o
 -33   3   5        9.07       23.15     11.17 o
 -31   3   5      112.48       89.87      9.37 o
 -29   3   5       19.19       17.62      6.72 o
 -27   3   5       51.70       47.98      6.55 o
 -25   3   5       47.58       37.68      5.91 o
 -23   3   5       18.57       24.50      4.60 o
 -21   3   5        7.10       10.93      6.28 o
 -19   3   5       13.52       17.04      6.34 o
 -17   3   5        5.81        7.90      6.32 o
 -15   3   5      332.38      310.65      9.50 o
 -13   3   5      104.75      104.31      5.54 o
 -11   3   5      294.51      275.37      7.18 o
  -9   3   5       99.83      110.98      6.70 o
  -7   3   5       96.41       76.61      5.86 o
  -5   3   5      368.54      366.45      7.54 o
  -3   3   5       56.58       58.60      3.40 o
  -1   3   5       64.81       60.49      3.78 o
   1   3   5       56.82       59.43      4.09 o
   3   3   5        0.29       -0.81      4.10 o
   5   3   5       42.60       46.49      4.58 o
   7   3   5      425.51      444.10      7.52 o
   9   3   5        0.00        1.42      3.71 o
  11   3   5      299.68      297.04      7.77 o
  13   3   5       31.08       42.59      5.87 o
  15   3   5       26.15       26.90      5.96 o
  17   3   5        4.08        5.34      4.74 o
  19   3   5        9.36       21.11      6.14 o
  21   3   5       39.03       41.62      5.48 o
  23   3   5       50.65       38.32      7.00 o
  25   3   5       86.01       91.15      7.93 o
  27   3   5       11.02        2.02      8.20 o
  29   3   5       22.92       17.28      8.78 o
  31   3   5       14.26       12.06      9.18 o
  33   3   5      137.87      168.65     14.04 o
  35   3   5       15.65       12.98     13.34 o
  37   3   5        3.38       12.45     14.97 o
 -40   4   5        1.47       -2.21     18.93 o
 -38   4   5        8.51       26.54     17.48 o
 -36   4   5        1.50        4.07     13.87 o
 -34   4   5       15.60        7.52     11.61 o
 -32   4   5        0.79        2.91     11.69 o
 -30   4   5       42.18       38.85     10.23 o
 -28   4   5      130.17      117.80     11.66 o
 -26   4   5       82.56       57.72      8.78 o
 -24   4   5      170.71      152.31     11.74 o
 -22   4   5        1.17        5.57      8.07 o
 -20   4   5        2.96        6.13      6.36 o
 -18   4   5      148.77      166.30      8.03 o
 -16   4   5       38.54       31.79      5.52 o
 -14   4   5     1174.67     1146.75     13.21 o
 -12   4   5      288.69      255.17      7.86 o
 -10   4   5      123.31       86.54      4.77 o
  -8   4   5      169.89      134.82      6.35 o
  -6   4   5     2724.98     2725.70     22.44 o
  -4   4   5     1876.06     1907.31     20.97 o
  -2   4   5      965.01     1000.26     11.88 o
   0   4   5      676.47      602.07      9.33 o
   2   4   5      133.72      139.51      6.79 o
   4   4   5        0.20       -1.80      4.85 o
   6   4   5      185.35      201.14      7.58 o
   8   4   5      546.42      511.28     11.07 o
  10   4   5      105.86      109.63      7.44 o
  12   4   5      109.92       95.56      5.84 o
  14   4   5      121.66      100.77      6.17 o
  16   4   5        1.89        1.13      5.61 o
  18   4   5       79.00       73.70      6.75 o
  20   4   5        5.84        7.21      6.49 o
  22   4   5        1.45        6.22      7.58 o
  24   4   5        1.92       -5.99      8.94 o
  26   4   5       37.04       42.73     10.35 o
  28   4   5       93.33       85.11     11.29 o
  30   4   5        0.56       14.82     12.03 o
  32   4   5       24.95       30.13     14.70 o
  34   4   5       14.24       17.27     16.02 o
 -35   5   5        0.01        2.70     16.53 o
 -33   5   5        7.07       -0.07     14.90 o
 -31   5   5        8.29       13.69     13.40 o
 -29   5   5        3.09        4.84     11.67 o
 -27   5   5        3.93       11.81     10.85 o
 -25   5   5        0.91       18.77     10.59 o
 -23   5   5        0.23       -0.47      8.70 o
 -21   5   5        0.09        3.16      8.36 o
 -19   5   5       82.32       81.75      9.44 o
 -17   5   5      120.80      140.05     10.00 o
 -15   5   5       94.53       87.09      9.42 o
 -13   5   5      502.29      493.88     12.33 o
 -11   5   5      181.95      184.31      8.60 o
  -9   5   5      368.75      340.23     10.13 o
  -7   5   5      128.91      120.43      7.20 o
  -5   5   5       99.31       98.97      7.56 o
  -3   5   5        3.69       12.63      6.85 o
  -1   5   5        5.45        0.23      6.44 o
   1   5   5        0.00        0.61      6.43 o
   3   5   5       21.19       30.94      7.26 o
   5   5   5        0.00        3.82      7.23 o
   7   5   5        5.21        5.94      6.19 o
   9   5   5        6.45       10.28      7.07 o
  11   5   5        1.58        6.22      6.86 o
  13   5   5       81.93       82.45      7.98 o
  15   5   5       15.53       18.44      7.27 o
  17   5   5       60.89       58.81      8.23 o
  19   5   5       27.15       31.81      8.92 o
  21   5   5       31.50       34.31      9.78 o
  23   5   5       59.27       58.00     10.37 o
  25   5   5        0.02        5.18     10.39 o
  27   5   5       24.84       29.48     12.07 o
  29   5   5       18.13       15.25     14.08 o
  31   5   5        0.58       12.37     15.49 o
 -30   6   5        3.59        5.02     16.69 o
 -28   6   5        0.01        5.69     14.54 o
 -26   6   5       18.37       17.44     14.00 o
 -24   6   5        0.10       -4.00     12.31 o
 -22   6   5        8.21        4.61     10.83 o
 -20   6   5       37.12       30.07     11.14 o
 -18   6   5        1.89        7.81      9.43 o
 -16   6   5       79.78       57.90      9.53 o
 -14   6   5       44.24       37.76      9.84 o
 -12   6   5      431.06      456.49     14.37 o
 -10   6   5        2.01       10.19      8.90 o
  -8   6   5      515.73      519.26     17.82 o
  -6   6   5      341.55      327.49     13.84 o
  -4   6   5       71.17       82.07     10.43 o
  -2   6   5        9.09        7.78      9.88 o
   0   6   5        4.29       -5.11      9.72 o
   2   6   5        6.94       15.22      9.80 o
   4   6   5       64.10       59.72     10.23 o
   6   6   5       92.13      102.22     12.42 o
   8   6   5       24.48       37.56     10.89 o
  10   6   5        0.91        7.65      9.58 o
  12   6   5        4.05       -1.50      9.43 o
  14   6   5       45.97       40.19      9.97 o
  16   6   5       21.05       11.87     10.79 o
  18   6   5        3.26       14.78     11.96 o
  20   6   5       27.81       28.50     12.40 o
  22   6   5        1.40        0.44     13.44 o
  24   6   5        0.66        1.64     13.60 o
 -21   7   5       15.82       32.50     16.17 o
 -19   7   5        1.18        6.28     15.24 o
 -17   7   5        0.00       -4.39     14.72 o
 -15   7   5       49.69       48.45     14.29 o
 -13   7   5        1.69       21.40     12.92 o
 -11   7   5       77.12       97.30     13.10 o
  -9   7   5       35.31       36.09     12.27 o
  -7   7   5        1.09        3.61     12.23 o
  -5   7   5       11.51       25.39     10.96 o
  -3   7   5        5.21        6.50     11.81 o
  -1   7   5        0.78       -8.45     11.42 o
   1   7   5       49.85       42.11     13.29 o
   3   7   5       46.87       53.11     13.10 o
   5   7   5        1.18        9.41     12.95 o
   7   7   5       21.68       25.87     13.12 o
   9   7   5        4.05        4.50     14.10 o
  11   7   5       17.59       26.11     12.53 o
  13   7   5        0.50        8.87     13.71 o
  15   7   5       15.72       17.59     15.51 o
  17   7   5        3.30        6.81     16.05 o
 -44   0   6       52.97       75.85     21.08 o
 -42   0   6       34.90       49.47     19.26 o
 -40   0   6       19.49       24.95     18.30 o
 -38   0   6      189.13      243.07     24.81 o
 -36   0   6        5.41       21.73     12.81 o
 -34   0   6       57.91       61.66     13.65 o
 -32   0   6      101.91      111.67     15.33 o
 -30   0   6      867.68      815.46     25.80 o
 -28   0   6       34.14       45.64     11.61 o
 -26   0   6     1211.95     1184.41     37.36 o
 -24   0   6      204.73      216.85     13.23 o
 -22   0   6      356.18      376.38     17.97 o
 -20   0   6       82.95       85.85     11.46 o
 -18   0   6     1135.51     1150.06     26.30 o
 -16   0   6        0.04       -0.43      8.86 o
 -14   0   6      930.46      915.03     21.87 o
 -12   0   6      152.91      121.79     10.20 o
 -10   0   6      307.85      318.45     12.39 o
  -8   0   6     1028.98      981.45     33.08 o
  -6   0   6       41.28       50.33      5.99 o
  -4   0   6      514.42      549.33     12.65 o
  -2   0   6     3888.13     4317.65     36.29 o
   0   0   6       81.46      102.06      5.74 o
   2   0   6     3840.86     4162.18     32.64 o
   4   0   6      263.84      255.68      7.26 o
   6   0   6       86.35       76.15      4.43 o
   8   0   6      197.29      206.31      7.90 o
  10   0   6       92.84       79.56      6.60 o
  12   0   6        0.09        4.35      5.41 o
  14   0   6       62.95       53.18      6.51 o
  16   0   6      670.17      698.49     14.35 o
  18   0   6     2353.69     2460.70     31.99 o
  20   0   6       81.20       92.94     12.52 o
  22   0   6      637.78      696.69     18.98 o
  24   0   6      653.11      678.27     16.75 o
  26   0   6       10.73       14.92     10.60 o
  28   0   6        1.42       13.76     12.01 o
  30   0   6       14.03       -2.14     16.62 o
  32   0   6        0.03        1.15     16.68 o
  34   0   6        5.06        3.41     17.01 o
  36   0   6       16.27       23.13     18.84 o
  38   0   6       64.09       99.11     21.49 o
 -43   1   6        0.00        3.00     15.53 o
 -41   1   6       12.52       18.08     15.38 o
 -39   1   6        0.38       18.25     14.24 o
 -37   1   6       11.69        6.56     10.58 o
 -35   1   6       55.65       49.46     10.27 o
 -33   1   6        4.75        0.65      9.33 o
 -31   1   6        9.70        0.65      9.47 o
 -29   1   6      434.93      445.11     16.22 o
 -27   1   6       91.89       74.20     11.79 o
 -25   1   6     1770.61     1782.89     20.52 o
 -23   1   6     1724.80     1787.57     18.82 o
 -21   1   6      621.98      604.40     11.30 o
 -19   1   6      506.00      508.46      9.95 o
 -17   1   6      127.37      133.77      6.39 o
 -15   1   6       31.40       33.69      4.72 o
 -13   1   6      272.97      256.26      7.65 o
 -11   1   6       29.79       31.24      3.98 o
  -9   1   6      340.85      352.02      7.02 o
  -7   1   6      106.12      106.92      4.65 o
  -5   1   6      368.04      408.86      5.81 o
  -3   1   6      485.91      451.19      6.26 o
  -1   1   6      309.51      304.88      5.48 o
   1   1   6       74.48       77.03      3.92 o
   3   1   6      174.33      181.69      4.87 o
   5   1   6       22.81       21.33      2.78 o
   7   1   6       35.28       27.97      3.03 o
   9   1   6        6.68        7.61      4.05 o
  11   1   6       90.21       85.20      4.85 o
  13   1   6       90.68       71.28      5.25 o
  15   1   6        0.01        0.44      4.67 o
  17   1   6      281.06      262.00      7.21 o
  19   1   6      730.21      729.44     11.62 o
  21   1   6       93.09       84.03      7.28 o
  23   1   6      113.99      129.83      8.21 o
  25   1   6      177.45      159.36      8.68 o
  27   1   6        1.22        8.72      8.67 o
  29   1   6       24.35       28.13      9.89 o
  31   1   6        8.61       11.16     10.52 o
  33   1   6        2.69        3.04     12.44 o
  35   1   6       25.64       42.43     13.35 o
  37   1   6        0.85      -13.84     13.84 o
 -42   2   6        0.43      -13.72     18.19 o
 -40   2   6       41.47       49.66     14.41 o
 -38   2   6       59.77       62.74     11.41 o
 -36   2   6       56.60       41.07     11.34 o
 -34   2   6       50.03       66.30     11.35 o
 -32   2   6      124.24      126.22     11.73 o
 -30   2   6        5.07       18.87     10.51 o
 -28   2   6       29.18       17.30     10.33 o
 -26   2   6       10.12        1.15      5.13 o
 -24   2   6      238.76      240.09      8.85 o
 -22   2   6      213.06      206.56      6.78 o
 -20   2   6      267.55      248.44      9.31 o
 -18   2   6      239.76      250.72      7.08 o
 -16   2   6      889.53      860.33     13.38 o
 -14   2   6      293.71      273.66      8.15 o
 -12   2   6        0.06        2.71      5.02 o
 -10   2   6      526.58      526.69     10.06 o
  -8   2   6      329.08      304.71      6.37 o
  -6   2   6       38.77       35.05      4.16 o
  -4   2   6       21.47       17.02      3.55 o
  -2   2   6      178.55      152.56      5.22 o
   0   2   6      112.11       94.09      4.50 o
   2   2   6       95.99      100.54      4.44 o
   4   2   6      129.63      108.88      4.90 o
   6   2   6       23.86       24.31      3.53 o
   8   2   6      236.04      226.34      6.08 o
  10   2   6        1.69        5.00      4.17 o
  12   2   6      467.66      483.11      8.48 o
  14   2   6       35.55       40.36      4.39 o
  16   2   6       63.33       59.53      5.81 o
  18   2   6      153.52      131.21      6.77 o
  20   2   6       61.31       41.59      6.03 o
  22   2   6       56.34       62.99      6.98 o
  24   2   6       13.95       12.68      9.06 o
  26   2   6       92.11       95.85      9.79 o
  28   2   6        2.39        8.49      9.02 o
  30   2   6       41.42       29.52      9.18 o
  32   2   6        0.06        0.83     11.17 o
  34   2   6       18.92       23.30     11.92 o
  36   2   6        1.40        6.58     15.39 o
 -39   3   6        2.12       -0.27     16.06 o
 -37   3   6       78.11       48.05     16.35 o
 -35   3   6       34.10       33.37     14.52 o
 -33   3   6       54.27       53.55     12.51 o
 -31   3   6       21.04       37.68     13.89 o
 -29   3   6       14.37       18.60     12.95 o
 -27   3   6      182.90      164.80     11.88 o
 -25   3   6      135.68      126.28      9.58 o
 -23   3   6      110.72       93.30      8.99 o
 -21   3   6      185.84      176.47      9.64 o
 -19   3   6       99.10       80.53      8.51 o
 -17   3   6      129.54      113.24      8.69 o
 -15   3   6       11.81        9.60      5.94 o
 -13   3   6      190.09      179.10      7.54 o
 -11   3   6      861.18      775.07     11.83 o
  -9   3   6      250.47      252.41      8.44 o
  -7   3   6      440.34      452.14      8.70 o
  -5   3   6      344.14      333.82      7.69 o
  -3   3   6      399.85      429.33      8.17 o
  -1   3   6     1137.34     1172.45     12.88 o
   1   3   6      390.52      376.83      8.79 o
   3   3   6      438.81      412.90      8.33 o
   5   3   6       14.23       16.09      4.80 o
   7   3   6      146.42      141.06      5.34 o
   9   3   6       22.58       14.12      4.37 o
  11   3   6      464.25      398.71      7.85 o
  13   3   6       35.11       37.91      4.32 o
  15   3   6       32.65       25.92      5.88 o
  17   3   6       41.54       38.10      5.69 o
  19   3   6       14.54        7.55      7.32 o
  21   3   6       18.66       15.23      7.18 o
  23   3   6        0.00        7.61      8.03 o
  25   3   6       76.03       72.74      9.87 o
  27   3   6       32.43       46.99      9.46 o
  29   3   6        5.34       11.14      9.91 o
  31   3   6       19.47       26.86     12.06 o
  33   3   6       28.76       50.72     13.39 o
  35   3   6       13.04        8.77     15.40 o
 -36   4   6        0.05        4.65     16.16 o
 -34   4   6       23.31       14.83     15.50 o
 -32   4   6       22.92       32.40     15.02 o
 -30   4   6       11.73       36.65     14.05 o
 -28   4   6       18.67        3.17     13.72 o
 -26   4   6       70.39       63.32     11.98 o
 -24   4   6        8.68       10.19      9.46 o
 -22   4   6       45.10       46.55      8.76 o
 -20   4   6       15.27        9.20      7.85 o
 -18   4   6       30.86       31.08      8.83 o
 -16   4   6       96.85       88.32      9.06 o
 -14   4   6       27.11       34.33      6.08 o
 -12   4   6       54.64       61.00      7.05 o
 -10   4   6       11.07       27.93      7.66 o
  -8   4   6     1621.18     1733.17     19.50 o
  -6   4   6        0.39        8.98      6.84 o
  -4   4   6      644.66      589.95     12.69 o
  -2   4   6        0.01        6.89      4.75 o
   0   4   6      206.19      185.52      6.87 o
   2   4   6       65.83       51.85      5.64 o
   4   4   6      508.15      485.90      9.48 o
   6   4   6        5.84        2.52      5.79 o
   8   4   6       80.71       74.96      6.93 o
  10   4   6        3.82        6.79      6.29 o
  12   4   6       14.57       13.87      6.51 o
  14   4   6        9.98       17.85      7.67 o
  16   4   6       17.08       15.23      7.58 o
  18   4   6       78.99       78.90      8.36 o
  20   4   6       20.23       26.18      8.77 o
  22   4   6       17.46       21.18      8.90 o
  24   4   6       22.24       21.18     10.29 o
  26   4   6       20.68       16.73     10.69 o
  28   4   6       44.68       61.20     11.87 o
  30   4   6        2.34       -1.98     13.64 o
 -33   5   6        4.28       14.95     16.90 o
 -31   5   6        0.60        8.90     15.43 o
 -29   5   6        0.39       13.42     15.02 o
 -27   5   6       22.06       20.08     13.63 o
 -25   5   6        0.22        9.48     12.13 o
 -23   5   6        0.02        9.79     10.18 o
 -21   5   6        2.86        1.57      9.55 o
 -19   5   6        8.19        5.75      8.94 o
 -17   5   6       98.95       91.88      9.95 o
 -15   5   6       94.82      111.21      9.75 o
 -13   5   6       82.37       68.99      8.86 o
 -11   5   6        0.01        6.82      8.12 o
  -9   5   6      386.95      335.38     11.79 o
  -7   5   6       37.99       46.04      8.66 o
  -5   5   6      439.39      406.98     16.14 o
  -3   5   6      187.40      167.56     12.28 o
  -1   5   6       44.91       55.12      9.95 o
   1   5   6      140.35      130.68     10.87 o
   3   5   6       46.87       46.04      9.89 o
   5   5   6      281.18      300.78     11.60 o
   7   5   6        0.24       13.56      8.11 o
   9   5   6      387.78      362.25     12.65 o
  11   5   6       74.54       72.55      9.06 o
  13   5   6       44.74       43.20      8.96 o
  15   5   6       12.59       19.05      8.45 o
  17   5   6        1.10        0.01      8.94 o
  19   5   6        0.05        6.71      9.16 o
  21   5   6        1.75        9.26     10.11 o
  23   5   6        2.22       14.20     11.33 o
  25   5   6       55.92       66.66     12.59 o
  27   5   6        2.50       -1.57     14.62 o
 -26   6   6        0.14       24.95     19.00 o
 -24   6   6       27.09       23.30     16.37 o
 -22   6   6        0.84        0.43     13.46 o
 -20   6   6       30.46       32.58     12.01 o
 -18   6   6       12.01       17.27     11.97 o
 -16   6   6        8.35       16.93     10.52 o
 -14   6   6       27.44       14.95     10.18 o
 -12   6   6       30.14       37.67      9.99 o
 -10   6   6       10.79       30.85     10.00 o
  -8   6   6      190.06      208.85     14.38 o
  -6   6   6      203.35      195.02     12.97 o
  -4   6   6        4.10       12.36      9.89 o
  -2   6   6       78.84       88.74     11.03 o
   0   6   6       27.16       24.40     10.34 o
   2   6   6      115.13      147.55     12.38 o
   4   6   6       15.66       17.78     10.39 o
   6   6   6       69.26       79.75     11.48 o
   8   6   6        7.48        5.52     10.60 o
  10   6   6        3.09        5.67     10.68 o
  12   6   6       24.18       11.53     12.04 o
  14   6   6        7.45       12.93     11.86 o
  16   6   6       15.07       30.69     13.15 o
  18   6   6        1.57       -3.07     13.83 o
  20   6   6        4.93       -4.64     14.32 o
 -15   7   6      107.32       99.91     16.70 o
 -13   7   6        0.55        2.28     15.85 o
 -11   7   6       70.52       74.64     14.21 o
  -9   7   6       37.32       20.23     13.59 o
  -7   7   6        0.39       13.96     13.63 o
  -5   7   6       26.75       24.51     13.62 o
  -3   7   6       25.42       40.32     13.79 o
  -1   7   6        3.79       10.38     13.24 o
   1   7   6        0.41       15.73     12.80 o
   3   7   6       43.95       43.71     12.74 o
   5   7   6       20.22       17.04     12.54 o
   7   7   6       14.70       32.90     13.02 o
   9   7   6        4.73       -1.93     14.85 o
 -41   1   7       22.07       34.82     17.89 o
 -39   1   7       26.68       23.96     16.78 o
 -37   1   7        3.44        5.43     13.59 o
 -35   1   7        0.68       -4.71     13.19 o
 -33   1   7       45.15       43.56     11.42 o
 -31   1   7       76.16       86.70     11.45 o
 -29   1   7       74.80       73.65     11.40 o
 -27   1   7       94.85       92.86     12.74 o
 -25   1   7      169.83      196.50     13.82 o
 -23   1   7      255.95      253.83     12.63 o
 -21   1   7       47.65       55.53      8.57 o
 -19   1   7      824.87      810.68     14.13 o
 -17   1   7        0.42       -0.43      5.51 o
 -15   1   7      379.82      312.94      8.42 o
 -13   1   7      451.41      400.17     11.06 o
 -11   1   7        6.08        4.55      5.10 o
  -9   1   7       58.73       61.32      5.72 o
  -7   1   7       13.14       17.03      2.82 o
  -5   1   7        4.72        7.21      3.47 o
  -3   1   7      100.79      101.05      4.89 o
  -1   1   7      118.42      107.22      4.93 o
   1   1   7        4.79        6.01      4.34 o
   3   1   7      320.74      326.40      6.81 o
   5   1   7      261.54      282.60      6.60 o
   7   1   7      106.06      103.38      4.48 o
   9   1   7       97.43       92.95      5.55 o
  11   1   7       19.33       11.83      4.57 o
  13   1   7      157.53      153.23      7.06 o
  15   1   7      343.98      317.75      9.39 o
  17   1   7       86.64       72.48      8.85 o
  19   1   7      384.05      440.04     14.13 o
  21   1   7      135.37      149.40     11.28 o
  23   1   7        3.40       16.62      9.88 o
  25   1   7      136.27      134.59     12.62 o
  27   1   7        6.28       10.34     10.76 o
  29   1   7       19.03       21.33     12.00 o
  31   1   7        1.28       -1.09     13.06 o
  33   1   7       49.21       67.86     14.56 o
 -38   2   7        0.24       10.62     14.97 o
 -36   2   7        3.99       -4.43     15.26 o
 -34   2   7        1.75       -2.75     14.15 o
 -32   2   7       54.76       47.50     15.24 o
 -30   2   7      118.23      114.23     15.76 o
 -28   2   7       56.71       62.26     14.29 o
 -26   2   7      106.46      103.32     14.00 o
 -24   2   7        8.86        7.98     13.07 o
 -22   2   7      171.99      188.41     15.26 o
 -20   2   7        5.36        9.72     11.17 o
 -18   2   7     1296.97     1350.28     21.78 o
 -16   2   7     1311.19     1360.31     18.33 o
 -14   2   7     1582.01     1562.49     16.07 o
 -12   2   7      370.87      410.28      9.31 o
 -10   2   7     1246.04     1265.34     17.46 o
  -8   2   7      446.30      448.48      9.67 o
  -6   2   7       99.24       89.83      5.80 o
  -4   2   7        0.78        1.68      4.41 o
  -2   2   7       40.44       29.62      4.52 o
   0   2   7        5.19        7.76      4.31 o
   2   2   7      515.23      499.37      7.83 o
   4   2   7      894.78      905.52     10.33 o
   6   2   7      104.96      101.15      4.61 o
   8   2   7      175.65      162.89      7.07 o
  10   2   7      114.34      121.41      6.35 o
  12   2   7      146.54      146.59      6.73 o
  14   2   7      334.24      331.77      9.24 o
  16   2   7      643.46      714.00     13.72 o
  18   2   7       60.01       55.05      7.33 o
  20   2   7        0.51        9.02      8.86 o
  22   2   7        2.68        8.06      9.50 o
  24   2   7      156.12      162.64     13.42 o
  26   2   7       56.72       56.17     10.45 o
  28   2   7        7.87        5.02     11.58 o
  30   2   7       37.52       34.25     11.71 o
  32   2   7       18.13       13.14     13.45 o
 -37   3   7      105.92      125.53     18.55 o
 -35   3   7       32.49       37.91     16.59 o
 -33   3   7       12.67       31.80     15.71 o
 -31   3   7        8.91       21.33     14.23 o
 -29   3   7        6.08       11.57     14.23 o
 -27   3   7        1.85        4.81     13.66 o
 -25   3   7        7.10       10.95     13.24 o
 -23   3   7      127.37      128.59     15.10 o
 -21   3   7      122.51      131.21     10.19 o
 -19   3   7        0.79        7.74      8.99 o
 -17   3   7      318.47      308.68     11.27 o
 -15   3   7        0.99       -2.94      7.93 o
 -13   3   7       41.40       40.97      6.99 o
 -11   3   7     1076.27     1183.72     18.45 o
  -9   3   7      134.35      144.85      6.82 o
  -7   3   7      339.95      324.95      8.03 o
  -5   3   7      346.17      341.16      8.53 o
  -3   3   7        1.01        8.50      6.62 o
  -1   3   7      906.28      870.69     14.12 o
   1   3   7       39.68       41.12      5.32 o
   3   3   7      547.59      539.35     10.79 o
   5   3   7       56.18       39.58      6.14 o
   7   3   7      279.43      245.41      7.17 o
   9   3   7      137.71      128.49      7.84 o
  11   3   7       90.15       94.76      7.78 o
  13   3   7       12.04        5.55      6.71 o
  15   3   7        5.95        7.69      7.01 o
  17   3   7        4.29       11.04      7.70 o
  19   3   7        2.87       14.57      8.90 o
  21   3   7        0.00        5.93      9.62 o
  23   3   7       10.41        9.82     11.12 o
  25   3   7        6.62       15.75     11.74 o
  27   3   7        1.09       -4.53     11.85 o
  29   3   7        6.58        2.43     12.15 o
 -34   4   7       54.31       96.49     18.42 o
 -32   4   7        0.16       11.84     16.68 o
 -30   4   7        2.99       12.68     15.83 o
 -28   4   7        1.69       -1.83     14.90 o
 -26   4   7       36.87       52.88     15.35 o
 -24   4   7       31.87       11.61     13.64 o
 -22   4   7        0.93        7.80     12.08 o
 -20   4   7      125.76      139.22     11.83 o
 -18   4   7        3.41        2.94      8.91 o
 -16   4   7        9.00        5.83      8.93 o
 -14   4   7       29.92       28.92      8.90 o
 -12   4   7       38.34       36.81      8.59 o
 -10   4   7      242.55      230.71     12.23 o
  -8   4   7      104.74      112.83      9.99 o
  -6   4   7        1.04        2.96      8.01 o
  -4   4   7       88.40       93.72      8.96 o
  -2   4   7      139.29      124.09     11.33 o
   0   4   7        2.80        4.85      8.77 o
   2   4   7      122.49      122.34      8.23 o
   4   4   7      137.56      148.15      9.30 o
   6   4   7       33.85       16.61      7.75 o
   8   4   7        4.39        6.32      7.57 o
  10   4   7        1.67        1.52      8.66 o
  12   4   7       55.86       39.20      8.41 o
  14   4   7       24.95       20.12      8.75 o
  16   4   7       12.97       10.28      8.38 o
  18   4   7       13.55       11.08      8.78 o
  20   4   7        0.43       -6.88     11.39 o
  22   4   7        3.27        5.75     11.92 o
  24   4   7        3.53       27.80     12.85 o
  26   4   7       16.61        8.83     13.82 o
 -29   5   7        0.17       -3.20     18.32 o
 -27   5   7       26.91       47.15     16.60 o
 -25   5   7       16.66       52.52     16.68 o
 -23   5   7       51.73       47.20     15.94 o
 -21   5   7        2.96       11.17     13.09 o
 -19   5   7      125.73      130.95     12.98 o
 -17   5   7       11.04        3.29     11.20 o
 -15   5   7      124.57      114.69     10.26 o
 -13   5   7       12.41       12.77      9.37 o
 -11   5   7        2.58        1.51      9.22 o
  -9   5   7       39.21       24.44      9.13 o
  -7   5   7        1.04       15.17      9.34 o
  -5   5   7       31.31       29.69     10.54 o
  -3   5   7       20.15       13.20     10.31 o
  -1   5   7        6.46        9.60     10.35 o
   1   5   7        0.80        3.49     10.54 o
   3   5   7       11.18       12.23     10.53 o
   5   5   7        1.54        8.58     10.07 o
   7   5   7       31.29       37.16     10.98 o
   9   5   7        0.42        4.83     10.83 o
  11   5   7      119.80      134.87     12.81 o
  13   5   7        1.61        0.83     10.99 o
  15   5   7        4.45       11.58     11.05 o
  17   5   7        0.29        5.65     11.81 o
  19   5   7       16.40       18.29     13.88 o
  21   5   7        0.00       15.91     16.26 o
 -20   6   7        5.01       15.25     16.80 o
 -18   6   7        1.13       13.88     14.33 o
 -16   6   7        4.71        0.00     12.98 o
 -14   6   7        0.21        3.60     12.23 o
 -12   6   7       85.89       74.38     12.88 o
 -10   6   7        0.13       12.52     13.35 o
  -8   6   7       87.06       77.35     13.02 o
  -6   6   7       21.52       28.30     12.06 o
  -4   6   7        0.00      -10.99     11.77 o
  -2   6   7       17.74       16.60     12.19 o
   0   6   7       15.67       20.88     12.92 o
   2   6   7       12.28       17.43     12.03 o
   4   6   7       19.70       22.46     13.74 o
   6   6   7       11.57       20.84     12.68 o
   8   6   7       27.60       48.72     13.08 o
  10   6   7       24.68       19.64     13.21 o
  12   6   7       21.45       20.14     13.74 o
  14   6   7       14.46       16.54     14.13 o
 -36   0   8        0.09      -22.26     22.26 o
 -34   0   8      146.83      158.48     23.78 o
 -32   0   8      124.27      152.49     23.83 o
 -30   0   8      225.09      205.61     24.90 o
 -28   0   8       35.78       50.97     20.26 o
 -26   0   8      406.77      379.12     20.77 o
 -24   0   8       55.72       84.88     15.09 o
 -22   0   8      284.07      259.60     24.24 o
 -20   0   8       29.63       52.31     18.83 o
 -18   0   8      372.35      402.20     60.33 o
 -16   0   8      710.25      744.41     52.85 o
 -14   0   8       63.97       49.61     18.63 o
 -12   0   8      623.07      603.73     29.64 o
 -10   0   8     1484.60     1414.25     41.37 o
  -8   0   8        4.06       12.76      8.42 o
  -6   0   8      438.58      434.34     12.71 o
  -4   0   8       54.70       43.13      7.21 o
  -2   0   8       24.15       21.21      6.98 o
   0   0   8       14.37       15.12      7.71 o
   2   0   8       27.91       31.83      7.89 o
   4   0   8      608.17      583.21     14.74 o
   6   0   8      290.23      299.62     13.82 o
   8   0   8      210.51      225.23     14.68 o
  10   0   8      187.27      222.38     14.99 o
  12   0   8        2.03       11.21     12.54 o
  14   0   8       71.97       88.27     13.87 o
  16   0   8        1.11       15.89     12.26 o
  18   0   8      185.39      203.88     20.57 o
  20   0   8        5.03       11.61     15.42 o
  22   0   8      162.27      127.46     19.29 o
  24   0   8       17.28       21.70     20.22 o
  26   0   8      121.65      139.80     24.75 o
  28   0   8        6.41        0.15     23.12 o
  30   0   8       50.99       59.57     24.97 o
 -37   1   8       90.85      119.14     18.08 o
 -35   1   8        9.26       24.66     16.60 o
 -33   1   8       79.61      114.74     15.00 o
 -31   1   8        6.84       13.03     12.61 o
 -29   1   8       70.37       57.55     14.05 o
 -27   1   8        3.46       -4.43     13.63 o
 -25   1   8      346.30      338.35     19.82 o
 -23   1   8       90.07       50.79     15.21 o
 -21   1   8       67.16       90.78     15.09 o
 -19   1   8      437.34      406.68     17.80 o
 -17   1   8      113.38      142.35     14.09 o
 -15   1   8       50.35       59.34     11.93 o
 -13   1   8       60.13       53.33     11.36 o
 -11   1   8      242.36      240.26     14.03 o
  -9   1   8       34.98       49.60      7.26 o
  -7   1   8      336.85      333.76     10.37 o
  -5   1   8       68.22       60.11      4.66 o
  -3   1   8        8.70        5.41      4.72 o
  -1   1   8       12.64       15.70      5.07 o
   1   1   8       94.28       90.67      5.65 o
   3   1   8       49.29       41.09      5.15 o
   5   1   8       37.34       41.84      6.20 o
   7   1   8      190.83      174.44      6.36 o
   9   1   8       39.04       39.73      6.17 o
  11   1   8       85.12       91.26      9.09 o
  13   1   8       77.13      100.57      8.58 o
  15   1   8       55.93       53.39      7.84 o
  17   1   8       26.72       40.20      9.90 o
  19   1   8      452.42      445.94     15.49 o
  21   1   8        0.01        7.24     12.03 o
  23   1   8      228.50      258.60     16.34 o
  25   1   8       40.95       64.09     13.49 o
  27   1   8        7.33       13.30     14.04 o
  29   1   8        2.51       12.35     15.01 o
 -34   2   8       37.14       63.98     16.58 o
 -32   2   8       21.66       32.48     15.71 o
 -30   2   8       17.81       17.32     14.86 o
 -28   2   8        3.65       16.10     14.35 o
 -26   2   8       15.26       26.36     14.42 o
 -24   2   8       20.65       29.06     13.84 o
 -22   2   8       14.93       19.90     13.19 o
 -20   2   8       42.46       58.85     13.40 o
 -18   2   8       24.09       38.04     13.26 o
 -16   2   8      458.91      483.63     18.62 o
 -14   2   8       32.87       44.17      8.38 o
 -12   2   8     1226.39     1236.48     24.87 o
 -10   2   8       52.73       48.36      9.31 o
  -8   2   8       20.14       17.66      6.23 o
  -6   2   8      113.47      110.52      6.70 o
  -4   2   8        5.27        7.07      5.11 o
  -2   2   8       70.76       71.92      6.69 o
   0   2   8        3.04        3.05      5.58 o
   2   2   8        0.19        7.58      5.20 o
   4   2   8        1.12        6.10      5.40 o
   6   2   8      131.10      112.51      7.80 o
   8   2   8        3.90        9.61      6.55 o
  10   2   8      109.65      111.77      8.03 o
  12   2   8       51.43       43.99      7.82 o
  14   2   8      119.42      126.88      9.52 o
  16   2   8      151.09      174.06     12.32 o
  18   2   8        5.39       11.81     10.11 o
  20   2   8       26.50       24.91     10.63 o
  22   2   8       50.58       54.75     10.61 o
  24   2   8        1.27       -0.56     11.92 o
  26   2   8       16.40       11.28     13.79 o
  28   2   8        2.11       13.25     15.71 o
 -33   3   8       14.21       25.96     18.48 o
 -31   3   8       34.79       34.55     16.75 o
 -29   3   8        8.70       12.13     16.42 o
 -27   3   8       56.67       48.79     15.42 o
 -25   3   8       16.19       10.17     14.81 o
 -23   3   8        1.58       -5.04     14.25 o
 -21   3   8       27.90       32.35     15.13 o
 -19   3   8        0.66        2.58     12.66 o
 -17   3   8        1.10       -8.51     12.12 o
 -15   3   8       42.89       33.20     11.46 o
 -13   3   8        1.22        8.87      9.86 o
 -11   3   8      537.12      540.52     14.82 o
  -9   3   8       51.69       62.00     10.21 o
  -7   3   8      616.55      623.39     14.96 o
  -5   3   8        4.87        9.89      7.12 o
  -3   3   8      389.33      367.48     11.14 o
  -1   3   8      206.49      212.90      9.66 o
   1   3   8      387.34      382.78     13.13 o
   3   3   8      280.86      283.07     10.62 o
   5   3   8       21.37       20.54      8.00 o
   7   3   8        0.41        4.51      8.55 o
   9   3   8       14.62       15.68      8.17 o
  11   3   8        0.00        1.41      8.16 o
  13   3   8        7.31        7.10     11.32 o
  15   3   8        2.84       19.02     11.67 o
  17   3   8       41.16       47.52     13.74 o
  19   3   8       60.35       55.07     14.20 o
  21   3   8        4.42        9.74     14.51 o
  23   3   8       62.25       59.24     13.91 o
  25   3   8        2.64      -12.64     15.67 o
 -28   4   8       50.06       71.99     18.04 o
 -26   4   8        7.51       23.15     16.20 o
 -24   4   8       47.00       54.14     15.50 o
 -22   4   8        0.34       12.55     13.76 o
 -20   4   8       89.43       76.75     14.21 o
 -18   4   8       20.36       14.90     13.02 o
 -16   4   8      151.78      157.14     14.41 o
 -14   4   8      117.51      134.79     13.98 o
 -12   4   8       94.53      124.68     12.65 o
 -10   4   8      153.61      172.18     11.44 o
  -8   4   8      177.37      158.37     11.65 o
  -6   4   8       14.83       26.86      8.55 o
  -4   4   8      490.64      485.94     16.66 o
  -2   4   8       19.78       32.27      9.95 o
   0   4   8      134.05      134.29     11.11 o
   2   4   8       25.27       22.64     10.82 o
   4   4   8       46.57       52.65     11.89 o
   6   4   8       41.20       50.18     11.48 o
   8   4   8       76.96       80.38     12.30 o
  10   4   8       31.37       26.90     10.93 o
  12   4   8        0.90       10.20     11.30 o
  14   4   8       82.18       93.30     13.27 o
  16   4   8       80.59       93.62     15.11 o
  18   4   8       13.90       18.04     15.48 o
  20   4   8        8.83        5.32     15.24 o
 -21   5   8       20.59       27.62     17.45 o
 -19   5   8       80.09       81.01     15.10 o
 -17   5   8        3.26       10.78     14.27 o
 -15   5   8        2.67       12.22     12.46 o
 -13   5   8        0.34       14.71     12.35 o
 -11   5   8       61.88       83.25     12.55 o
  -9   5   8       81.98      100.63     12.69 o
  -7   5   8       72.74       94.41     12.95 o
  -5   5   8       73.83       77.58     12.13 o
  -3   5   8       76.43      106.21     11.95 o
  -1   5   8        3.28        3.66     12.54 o
   1   5   8       51.86       62.63     13.02 o
   3   5   8       17.95       20.75     12.82 o
   5   5   8        1.55        7.44     12.99 o
   7   5   8        2.48        4.22     13.32 o
   9   5   8       17.36        5.35     13.35 o
  11   5   8        2.08       -0.39     14.27 o
  13   5   8        7.11        7.14     14.35 o
  15   5   8        3.03       20.35     17.52 o
  -6   6   8        2.00       10.25     15.35 o
  -4   6   8       38.30       28.34     14.82 o
  -2   6   8       18.21       26.67     16.40 o
 -31   1   9        0.01        9.84     17.60 o
 -29   1   9        0.01       10.22     16.55 o
 -27   1   9       18.99       28.83     15.52 o
 -25   1   9        1.13        0.95     15.51 o
 -23   1   9       12.33        5.57     14.95 o
 -21   1   9        0.20       16.76     15.07 o
 -19   1   9       55.76       60.63     14.78 o
 -17   1   9       12.05       20.20     15.22 o
 -15   1   9      587.04      612.60     30.90 o
 -13   1   9      320.33      332.45     19.04 o
 -11   1   9       34.19       38.74     13.00 o
  -9   1   9      552.02      557.11     20.05 o
  -7   1   9      130.26      149.37     12.94 o
  -5   1   9       68.75       66.07      8.76 o
  -3   1   9      127.32      115.75      9.03 o
  -1   1   9      149.75      146.17      9.76 o
   1   1   9      284.04      275.83     10.68 o
   3   1   9      102.72      105.91      8.99 o
   5   1   9      152.04      184.96     10.65 o
   7   1   9        3.63        2.77      8.46 o
   9   1   9        0.85       -1.05      8.46 o
  11   1   9       17.74       31.68      9.27 o
  13   1   9        0.14       -8.58      9.18 o
  15   1   9        1.06        7.96     10.29 o
  17   1   9        0.12        5.50     11.92 o
  19   1   9        1.67       14.60     12.56 o
  21   1   9        1.89       28.06     14.24 o
  23   1   9        0.84       -3.16     15.30 o
 -30   2   9       59.35       86.33     17.26 o
 -28   2   9       13.83       10.95     15.74 o
 -26   2   9       39.84       38.56     15.25 o
 -24   2   9       69.51       63.25     14.02 o
 -22   2   9      103.43      102.78     15.35 o
 -20   2   9      169.34      173.55     16.78 o
 -18   2   9      464.84      464.56     20.04 o
 -16   2   9       16.84       16.53     12.58 o
 -14   2   9      226.73      238.19     15.13 o
 -12   2   9       53.30       51.75     11.96 o
 -10   2   9        0.01        8.97     10.99 o
  -8   2   9       23.28       10.27     11.05 o
  -6   2   9        1.54        8.15      9.63 o
  -4   2   9       98.65       87.40     11.55 o
  -2   2   9        2.66        6.98      8.59 o
   0   2   9       93.70       98.40      9.92 o
   2   2   9        6.11        8.18      8.68 o
   4   2   9      369.16      378.61     12.69 o
   6   2   9        0.11       10.83      8.56 o
   8   2   9      153.11      153.03      9.79 o
  10   2   9       10.99       18.05      8.73 o
  12   2   9        0.24        6.81      9.93 o
  14   2   9       12.89       11.01     10.64 o
  16   2   9        2.55        0.10     10.90 o
  18   2   9        2.52        9.32     12.83 o
  20   2   9       12.03       26.40     15.15 o
 -27   3   9       31.39       52.12     18.30 o
 -25   3   9       69.83       76.20     17.23 o
 -23   3   9       15.32       37.92     15.73 o
 -21   3   9       50.01       63.92     15.97 o
 -19   3   9        3.58        6.02     14.28 o
 -17   3   9      110.17       99.71     14.81 o
 -15   3   9        1.72       15.83     12.89 o
 -13   3   9      226.34      243.81     16.01 o
 -11   3   9       36.95       49.02     13.18 o
  -9   3   9        0.01       21.32     14.25 o
  -7   3   9        2.24       15.17     13.98 o
  -5   3   9       74.11       91.57     12.24 o
  -3   3   9       62.47       87.70     11.34 o
  -1   3   9       63.96       75.95     10.46 o
   1   3   9        4.47       19.89      9.98 o
   3   3   9      106.99      124.44     10.28 o
   5   3   9       27.46       20.23      9.96 o
   7   3   9       16.67       17.54     10.11 o
   9   3   9       14.04       30.79     11.69 o
  11   3   9       75.02       55.91     12.05 o
  13   3   9       26.51       23.19     13.43 o
  15   3   9       14.27       14.65     14.18 o
  17   3   9       52.39       73.25     14.77 o
 -20   4   9        9.94       -0.35     15.46 o
 -18   4   9        0.82       14.54     14.92 o
 -16   4   9       24.15       26.90     14.86 o
 -14   4   9        1.93       -6.30     16.16 o
 -12   4   9        3.60        9.19     15.33 o
 -10   4   9        3.76        7.77     14.13 o
  -8   4   9       11.65       20.35     14.14 o
  -6   4   9      127.31      156.91     15.69 o
  -4   4   9        1.93       15.97     12.71 o
  -2   4   9      208.23      232.64     16.08 o
   0   4   9        7.19       20.02     12.11 o
   2   4   9       39.50       45.53     12.31 o
   4   4   9        3.51        1.44     12.39 o
   6   4   9        1.85        7.90     14.81 o
   8   4   9       15.31       13.36     14.99 o
  10   4   9        6.59        5.67     15.52 o
  12   4   9        6.77       16.80     16.14 o
  -7   5   9       25.75       34.09     18.55 o
  -5   5   9       15.37       45.06     15.70 o
  -3   5   9       41.09       54.35     15.63 o
  -1   5   9        4.85        8.04     16.44 o
 -24   0  10       19.89       -3.23     24.90 o
 -22   0  10       53.94      108.01     25.60 o
 -20   0  10      240.98      237.40     28.95 o
 -18   0  10       36.78       34.42     23.48 o
 -16   0  10      149.52      179.28     26.08 o
 -14   0  10       73.54      101.73     23.73 o
 -12   0  10        8.48       13.63     21.80 o
 -10   0  10      211.72      183.49     24.32 o
  -8   0  10        7.88       19.52     21.81 o
  -6   0  10      312.71      331.39     28.01 o
  -4   0  10       10.08       59.02     22.75 o
  -2   0  10      118.33      110.40     21.29 o
   0   0  10        3.46       20.81     14.45 o
   2   0  10      145.47      176.13     14.99 o
   4   0  10      204.48      204.13     17.26 o
   6   0  10       80.37       92.19     15.59 o
   8   0  10      281.76      300.51     20.04 o
  10   0  10       46.54       41.53     16.80 o
  12   0  10       19.21       34.38     19.49 o
  14   0  10       17.99       30.71     20.96 o
 -23   1  10       20.26       18.18     18.21 o
 -21   1  10        0.65        0.78     17.63 o
 -19   1  10       35.37       10.54     19.16 o
 -17   1  10       45.69       62.93     19.60 o
 -15   1  10       14.73       22.19     18.46 o
 -13   1  10      273.50      256.57     21.83 o
 -11   1  10       81.45       83.67     17.83 o
  -9   1  10      134.84      159.63     17.98 o
  -7   1  10       13.09       15.48     15.17 o
  -5   1  10       49.42       31.04     13.49 o
  -3   1  10       10.01       11.36     15.27 o
  -1   1  10       43.96       49.33     12.93 o
   1   1  10        4.87        2.90     13.26 o
   3   1  10       29.14       42.78     13.70 o
   5   1  10        0.14       -9.63     11.12 o
   7   1  10       21.87       26.31     11.61 o
   9   1  10        6.58        0.19     12.75 o
  11   1  10       97.12      112.09     13.54 o
  13   1  10        0.18        5.63     13.80 o
 -20   2  10        3.87       17.96     15.68 o
 -18   2  10       24.10       30.85     16.07 o
 -16   2  10        1.26       -4.71     14.84 o
 -14   2  10       10.09       20.49     15.53 o
 -12   2  10      177.95      179.12     17.18 o
 -10   2  10       31.63       49.80     14.99 o
  -8   2  10       55.72       58.48     14.64 o
  -6   2  10       43.01       61.63     13.36 o
  -4   2  10        0.77        2.10     15.49 o
  -2   2  10        1.36        7.80     13.71 o
   0   2  10        8.57        6.30     13.77 o
   2   2  10        4.45        4.84     13.72 o
   4   2  10        9.32        5.65     13.30 o
   6   2  10        1.09      -11.91     13.52 o
   8   2  10        7.46       -0.01     15.54 o
  10   2  10       40.15       62.24     14.80 o
  12   2  10       26.55       26.95     14.93 o
 -15   3  10       24.18       28.83     16.98 o
 -13   3  10       15.67       26.04     16.12 o
 -11   3  10      176.68      195.51     17.86 o
  -9   3  10        7.26       32.34     15.97 o
  -7   3  10      146.90      173.21     16.31 o
  -5   3  10        0.66       23.51     14.69 o
  -3   3  10        0.05       -6.20     15.44 o
  -1   3  10        0.11      -15.57     15.57 o
   1   3  10       29.96       48.46     15.81 o
   3   3  10       20.04       17.06     15.30 o
   5   3  10       78.43       88.03     17.43 o
 
